# Supplementary material for: (μ-4-Methyl­benzene­thiol­ato-κ2 S:S)bis­[carbon­yl(η5-cyclo­penta­dien­yl)molybdenum(II)]
Source: Acta Crystallogr Sect E Struct Rep Online. 2008 Apr 23;64(Pt 5):m695. doi: 10.1107/S1600536808010751 (PMC2961228; doi:10.1107/S1600536808010751)
Supplement: Supplementary file 1 [file e-64-0m695-sup1.cif]

##############################################################################
###                                                                        ###
###        Electronic paper (Acta Crystallographica Section E)             ###
###                                                                        ###
##############################################################################
#                                                                            #
# This CIF contains the data in a paper accepted for publication in Acta     #
# Crystallographica Section E. It conforms to the requirements of Notes      #
# for Authors for Section E, and has been peer reviewed under the auspices   #
# of the IUCr Commission on Journals.                                        #
#                                                                            #
# Full details of the Crystallographic Information File format               #
# are given in the paper "The Crystallographic Information File (CIF):       #
# a New Standard Archive File for Crystallography" by S. R. Hall, F. H.      #
# Allen and I. D. Brown [Acta Cryst. (1991), A47, 655-685].                  #
#                                                                            #
# The current version of the core CIF dictionary is obtainable from          #
# ftp://ftp.iucr.org/pub/cif_core.dic. The current version number is 2.4.    #
#                                                                            #
# Software is freely available for graphical display of the structure(s) in  #
# this CIF.  For information consult the CIF home page http://www.iucr.org/  #
# cif/home.html                                                              #
#                                                                            #
# This file may be used for bona fide research purposes within the           #
# scientific community so long as proper attribution is given to the journal # 
# article from which it was obtained.                                        #
#                                                                            #
##############################################################################
                                             
data_global
_audit_creation_method     SHELXL-97
_journal_date_recd_electronic     2008-04-07
_journal_date_accepted     2008-04-18
_journal_name_full     'Acta Crystallographica, Section E'
_journal_year     2008
_journal_volume     64
_journal_issue      5
_journal_page_first     m695
_journal_page_last     m695
_journal_paper_category     QM
_journal_coeditor_code     CI2579
_publ_contact_author
;
     Dr. Seik Weng Ng
     Department of Chemistry
     University of Malaya
     50603 Kuala Lumpur
     Malaysia
;
_publ_contact_author_email     seikweng@um.edu.my
_publ_contact_author_fax     '03 7967 4193'
_publ_contact_author_phone     '03 7967 6778'
_publ_section_title
;\
(\m-4-Methylbenzenethiolato-\k^2^<i>S</i>:<i>S</i>)bis[carbonyl(\h^5^-\
cyclopentadienyl)molybdenum(II)]
;
loop_
    _publ_author_name
    _publ_author_address
    'Wong, Richard Chee Seng'
;
     Department of Chemistry
     University of Malaya
     50603 Kuala Lumpur
     Malaysia
;
    'Ooi, Mei Lee'
;
     Department of Chemistry
     University of Malaya
     50603 Kuala Lumpur
     Malaysia
;
    'Ng, Seik Weng'
;
     Department of Chemistry
     University of Malaya
     50603 Kuala Lumpur
     Malaysia
;
data_I
_audit_creation_method     SHELXL-97
_chemical_name_systematic
;
(\m-4-Methylbenzenethiolato-\k^2^S:S)bis[carbonyl(\h^5^-
cyclopentadienyl)molybdenum(II)]
;
_chemical_name_common     ?
_chemical_formula_moiety     'C26 H24 Mo2 O2 S2'
_chemical_formula_sum     'C26 H24 Mo2 O2 S2'
_chemical_formula_iupac     '[Mo2 (C5 H5)2 (C7 H7 S)2 (C O)2]'
_chemical_formula_weight     624.45
_chemical_melting_point     ?
_symmetry_cell_setting     monoclinic
_symmetry_space_group_name_H-M     'P 21/n'
_symmetry_space_group_name_Hall     '-P 2yn'
loop_
    _symmetry_equiv_pos_as_xyz
    'x, y, z'
    '-x+1/2, y+1/2, -z+1/2'
    '-x, -y, -z'
    'x-1/2, -y-1/2, z-1/2'
_cell_length_a     13.245(2)
_cell_length_b     10.1350(10)
_cell_length_c     18.042(2)
_cell_angle_alpha     90.00
_cell_angle_beta     104.901(2)
_cell_angle_gamma     90.00
_cell_volume     2340.4(5)
_cell_formula_units_Z     4
_cell_measurement_reflns_used     2210
_cell_measurement_theta_min     2.3
_cell_measurement_theta_max     24.8
_cell_measurement_temperature     100(2)
_exptl_crystal_description     Cube
_exptl_crystal_colour     'Green--brown'
_exptl_crystal_size_max     0.06
_exptl_crystal_size_mid     0.06
_exptl_crystal_size_min     0.06
_exptl_crystal_density_diffrn     1.772
_exptl_crystal_density_meas     ?
_exptl_crystal_density_method     'not measured'
_exptl_crystal_F_000     1248
_exptl_absorpt_coefficient_mu     1.272
_exptl_absorpt_correction_type     multi-scan
_exptl_absorpt_process_details     '(SADABS; Sheldrick, 1996)'
_exptl_absorpt_correction_T_min     0.758
_exptl_absorpt_correction_T_max     0.928
_diffrn_ambient_temperature     100(2)
_diffrn_radiation_type     MoK\a
_diffrn_radiation_wavelength     0.71073
_diffrn_radiation_source     'fine-focus sealed tube'
_diffrn_radiation_monochromator     graphite
_diffrn_measurement_device_type     'Bruker APEXII'
_diffrn_measurement_method     '\f and \w'
_diffrn_detector_area_resol_mean     ?
_diffrn_reflns_number     14384
_diffrn_reflns_av_R_equivalents     0.0476
_diffrn_reflns_av_sigmaI/netI     0.0609
_diffrn_reflns_theta_min     1.71
_diffrn_reflns_theta_max     27.50
_diffrn_reflns_theta_full     27.50
_diffrn_measured_fraction_theta_max     0.999
_diffrn_measured_fraction_theta_full     0.999
_diffrn_reflns_limit_h_min     -17
_diffrn_reflns_limit_h_max     16
_diffrn_reflns_limit_k_min     -7
_diffrn_reflns_limit_k_max     13
_diffrn_reflns_limit_l_min     -23
_diffrn_reflns_limit_l_max     23
_diffrn_standards_number     0
_diffrn_standards_interval_count     0
_diffrn_standards_interval_time     0
_diffrn_standards_decay_%     0
_reflns_number_total     5374
_reflns_number_gt     3915
_reflns_threshold_expression     I>2\s(I)
_refine_ls_structure_factor_coef     Fsqd
_refine_ls_matrix_type     full
_refine_ls_R_factor_all     0.0687
_refine_ls_R_factor_gt     0.0432
_refine_ls_wR_factor_gt     0.0933
_refine_ls_wR_factor_ref     0.1043
_refine_ls_goodness_of_fit_ref     1.027
_refine_ls_restrained_S_all     1.027
_refine_ls_number_reflns     5374
_refine_ls_number_parameters     291
_refine_ls_number_restraints     0
_refine_ls_hydrogen_treatment     constr
_refine_ls_weighting_scheme     calc
_refine_ls_weighting_details
         'calc w=1/[\s^2^(Fo^2^)+(0.0453P)^2^+1.5589P] where P=(Fo^2^+2Fc^2^)/3'
_atom_sites_solution_hydrogens     geom
_atom_sites_solution_primary     direct
_atom_sites_solution_secondary     difmap
_refine_ls_shift/su_max     0.001
_refine_ls_shift/su_mean     0.000
_refine_diff_density_max     2.604
_refine_diff_density_min     -1.775
_refine_ls_extinction_method     none
_refine_ls_extinction_coef     ?
loop_
    _atom_type_symbol
    _atom_type_description
    _atom_type_scat_dispersion_real
    _atom_type_scat_dispersion_imag
    _atom_type_scat_source
    'C' 'C' 0.0033 0.0016
                         'International Tables Vol C Tables 4.2.6.8 and 6.1.1.4'
    'H' 'H' 0.0000 0.0000
                         'International Tables Vol C Tables 4.2.6.8 and 6.1.1.4'
    'O' 'O' 0.0106 0.0060
                         'International Tables Vol C Tables 4.2.6.8 and 6.1.1.4'
    'S' 'S' 0.1246 0.1234
                         'International Tables Vol C Tables 4.2.6.8 and 6.1.1.4'
    'Mo' 'Mo' -1.6832 0.6857
                         'International Tables Vol C Tables 4.2.6.8 and 6.1.1.4'
_computing_data_collection     'APEX2 (Bruker, 2007)'
_computing_cell_refinement     'SAINT (Bruker, 2007)'
_computing_data_reduction     'SAINT (Bruker, 2007)'
_computing_structure_solution     'SHELXS97 (Sheldrick, 2008)'
_computing_structure_refinement     'SHELXL97 (Sheldrick, 2008)'
_computing_molecular_graphics     'X-SEED (Barbour, 2001)'
_computing_publication_material     'publCIF (Westrip, 2008)'
loop_
    _atom_site_type_symbol
    _atom_site_label
    _atom_site_fract_x
    _atom_site_fract_y
    _atom_site_fract_z
    _atom_site_U_iso_or_equiv
    _atom_site_adp_type
    _atom_site_calc_flag
    _atom_site_refinement_flags
    _atom_site_occupancy
    _atom_site_disorder_assembly
    _atom_site_disorder_group
    Mo Mo1 0.53951(3) 0.10457(4) 0.53870(2) 0.01595(11) Uani d . 1 . .
    Mo Mo2 -0.01435(3) 0.62084(4) 0.47776(2) 0.02086(11) Uani d . 1 . .
    S S1 0.49151(8) 0.09871(11) 0.39974(6) 0.0174(2) Uani d . 1 . .
    S S2 0.00847(9) 0.55650(11) 0.61079(6) 0.0195(2) Uani d . 1 . .
    O O1 0.7457(2) -0.0389(3) 0.53895(18) 0.0277(8) Uani d . 1 . .
    O O2 -0.2474(2) 0.5238(4) 0.4399(2) 0.0345(9) Uani d . 1 . .
    C C1 0.4768(4) 0.2943(4) 0.5899(3) 0.0261(11) Uani d . 1 . .
    H H1 0.4026 0.3118 0.5901 0.031 Uiso calc R 1 . .
    C C2 0.5256(4) 0.3337(4) 0.5324(3) 0.0262(11) Uani d . 1 . .
    H H2 0.4922 0.3862 0.4856 0.031 Uiso calc R 1 . .
    C C3 0.6331(4) 0.2982(4) 0.5566(3) 0.0235(10) Uani d . 1 . .
    H H3 0.6886 0.3237 0.5309 0.028 Uiso calc R 1 . .
    C C4 0.6493(3) 0.2359(4) 0.6296(2) 0.0209(10) Uani d . 1 . .
    H H4 0.7183 0.2086 0.6636 0.025 Uiso calc R 1 . .
    C C5 0.5531(4) 0.2342(4) 0.6494(2) 0.0223(10) Uani d . 1 . .
    H H5 0.5420 0.2022 0.6991 0.027 Uiso calc R 1 . .
    C C6 0.6654(4) 0.0091(4) 0.5356(2) 0.0212(10) Uani d . 1 . .
    C C7 0.6066(3) 0.1070(5) 0.3651(2) 0.0188(9) Uani d . 1 . .
    C C8 0.6512(4) -0.0029(5) 0.3415(3) 0.0253(10) Uani d . 1 . .
    H H8 0.6245 -0.0882 0.3471 0.030 Uiso calc R 1 . .
    C C9 0.7354(4) 0.0111(5) 0.3093(3) 0.0261(11) Uani d . 1 . .
    H H9 0.7648 -0.0653 0.2926 0.031 Uiso calc R 1 . .
    C C10 0.7776(4) 0.1338(5) 0.3010(3) 0.0247(10) Uani d . 1 . .
    C C11 0.7337(4) 0.2431(5) 0.3263(3) 0.0272(11) Uani d . 1 . .
    H H11 0.7625 0.3279 0.3226 0.033 Uiso calc R 1 . .
    C C12 0.6477(3) 0.2307(5) 0.3573(2) 0.0213(10) Uani d . 1 . .
    H H12 0.6173 0.3072 0.3730 0.026 Uiso calc R 1 . .
    C C13 0.8678(4) 0.1468(6) 0.2643(3) 0.0355(13) Uani d . 1 . .
    H H13A 0.9059 0.2287 0.2817 0.053 Uiso calc R 1 . .
    H H13B 0.8410 0.1486 0.2084 0.053 Uiso calc R 1 . .
    H H13C 0.9150 0.0714 0.2792 0.053 Uiso calc R 1 . .
    C C14 0.0611(4) 0.7759(5) 0.4160(3) 0.0269(11) Uani d . 1 . .
    H H14 0.1135 0.7584 0.3860 0.032 Uiso calc R 1 . .
    C C15 -0.0495(4) 0.7844(5) 0.3857(3) 0.0258(11) Uani d . 1 . .
    H H15 -0.0881 0.7726 0.3307 0.031 Uiso calc R 1 . .
    C C16 -0.0927(4) 0.8291(5) 0.4449(3) 0.0279(11) Uani d . 1 . .
    H H16 -0.1679 0.8510 0.4395 0.033 Uiso calc R 1 . .
    C C17 -0.0100(4) 0.8469(4) 0.5119(3) 0.0302(12) Uani d . 1 . .
    H H17 -0.0172 0.8827 0.5619 0.036 Uiso calc R 1 . .
    C C18 0.0835(4) 0.8158(5) 0.4944(3) 0.0276(11) Uani d . 1 . .
    H H18 0.1549 0.8274 0.5295 0.033 Uiso calc R 1 . .
    C C19 -0.1602(4) 0.5542(5) 0.4557(3) 0.0279(11) Uani d . 1 . .
    C C20 -0.1100(3) 0.5593(4) 0.6420(2) 0.0178(9) Uani d . 1 . .
    C C21 -0.1885(3) 0.6503(4) 0.6146(3) 0.0225(10) Uani d . 1 . .
    H H21 -0.1827 0.7113 0.5759 0.027 Uiso calc R 1 . .
    C C22 -0.2757(4) 0.6521(5) 0.6437(3) 0.0232(10) Uani d . 1 . .
    H H22 -0.3293 0.7148 0.6242 0.028 Uiso calc R 1 . .
    C C23 -0.2869(3) 0.5659(5) 0.6999(3) 0.0217(10) Uani d . 1 . .
    C C24 -0.2062(3) 0.4753(4) 0.7287(2) 0.0206(10) Uani d . 1 . .
    H H24 -0.2118 0.4152 0.7678 0.025 Uiso calc R 1 . .
    C C25 -0.1182(3) 0.4732(4) 0.7002(2) 0.0199(9) Uani d . 1 . .
    H H25 -0.0633 0.4126 0.7206 0.024 Uiso calc R 1 . .
    C C26 -0.3837(4) 0.5654(5) 0.7300(3) 0.0282(11) Uani d . 1 . .
    H H26A -0.4087 0.6561 0.7318 0.042 Uiso calc R 1 . .
    H H26B -0.3666 0.5276 0.7818 0.042 Uiso calc R 1 . .
    H H26C -0.4383 0.5124 0.6961 0.042 Uiso calc R 1 . .
loop_
    _atom_site_aniso_label
    _atom_site_aniso_U_11
    _atom_site_aniso_U_22
    _atom_site_aniso_U_33
    _atom_site_aniso_U_12
    _atom_site_aniso_U_13
    _atom_site_aniso_U_23
    Mo1 0.0185(2) 0.01103(19) 0.01885(19) -0.00035(15) 0.00568(15) -0.00125(15)
    Mo2 0.0320(2) 0.01180(19) 0.0223(2) 0.00178(17) 0.01341(17) 0.00156(16)
    S1 0.0177(5) 0.0141(5) 0.0211(5) 0.0004(4) 0.0062(4) -0.0003(4)
    S2 0.0217(6) 0.0178(6) 0.0203(5) -0.0011(4) 0.0077(4) -0.0015(4)
    O1 0.0218(18) 0.0253(19) 0.039(2) 0.0060(15) 0.0126(15) 0.0047(15)
    O2 0.0170(18) 0.042(2) 0.043(2) -0.0054(16) 0.0061(15) -0.0146(18)
    C1 0.031(3) 0.014(2) 0.035(3) 0.004(2) 0.011(2) -0.011(2)
    C2 0.042(3) 0.011(2) 0.025(2) 0.000(2) 0.007(2) -0.0026(19)
    C3 0.031(3) 0.015(2) 0.023(2) -0.008(2) 0.005(2) -0.0039(18)
    C4 0.023(2) 0.016(2) 0.021(2) -0.0067(19) 0.0008(18) -0.0057(18)
    C5 0.033(3) 0.014(2) 0.021(2) -0.0059(19) 0.009(2) -0.0046(18)
    C6 0.030(3) 0.013(2) 0.020(2) -0.005(2) 0.006(2) 0.0012(18)
    C7 0.017(2) 0.022(2) 0.018(2) 0.0009(19) 0.0057(17) 0.0018(19)
    C8 0.027(3) 0.019(2) 0.032(3) -0.001(2) 0.012(2) 0.001(2)
    C9 0.024(3) 0.028(3) 0.028(3) -0.001(2) 0.009(2) -0.003(2)
    C10 0.025(2) 0.030(3) 0.020(2) -0.008(2) 0.0079(19) -0.003(2)
    C11 0.033(3) 0.027(3) 0.022(2) -0.010(2) 0.010(2) 0.001(2)
    C12 0.029(2) 0.017(2) 0.018(2) 0.0010(19) 0.0062(19) 0.0025(18)
    C13 0.037(3) 0.040(3) 0.035(3) -0.011(2) 0.019(2) -0.009(2)
    C14 0.035(3) 0.017(2) 0.032(3) 0.000(2) 0.016(2) 0.008(2)
    C15 0.038(3) 0.015(2) 0.028(3) 0.005(2) 0.013(2) 0.0070(19)
    C16 0.030(3) 0.016(2) 0.042(3) 0.004(2) 0.017(2) 0.005(2)
    C17 0.062(4) 0.008(2) 0.030(3) -0.002(2) 0.027(3) 0.0018(19)
    C18 0.039(3) 0.015(2) 0.030(3) -0.006(2) 0.010(2) 0.004(2)
    C19 0.036(3) 0.023(3) 0.028(3) 0.003(2) 0.015(2) -0.003(2)
    C20 0.019(2) 0.015(2) 0.019(2) -0.0018(17) 0.0052(18) -0.0048(17)
    C21 0.030(3) 0.017(2) 0.023(2) 0.0026(19) 0.011(2) 0.0028(18)
    C22 0.028(2) 0.018(2) 0.024(2) 0.005(2) 0.0067(19) -0.0032(19)
    C23 0.024(2) 0.019(2) 0.023(2) -0.0015(19) 0.0082(19) -0.0089(19)
    C24 0.028(2) 0.014(2) 0.021(2) -0.0013(19) 0.0070(19) 0.0002(18)
    C25 0.022(2) 0.016(2) 0.021(2) 0.0028(18) 0.0041(18) -0.0015(18)
    C26 0.025(3) 0.026(3) 0.035(3) 0.000(2) 0.010(2) -0.002(2)
loop_
    _geom_bond_atom_site_label_1
    _geom_bond_atom_site_label_2
    _geom_bond_site_symmetry_2
    _geom_bond_distance
    _geom_bond_publ_flag
    Mo1 C6 . 1.941(5) ?
    Mo1 C3 . 2.299(4) ?
    Mo1 C4 . 2.312(4) ?
    Mo1 C2 . 2.330(5) ?
    Mo1 C5 . 2.359(4) ?
    Mo1 C1 . 2.374(4) ?
    Mo1 S1 . 2.4240(10)
                      yes
    Mo1 S1 3_656 2.4250(10)
                          yes
    Mo1 Mo1 3_656 2.6052(8) yes
    Mo2 C19 . 1.988(5) ?
    Mo2 C14 . 2.298(5) ?
    Mo2 C15 . 2.308(4) ?
    Mo2 C18 . 2.340(5) ?
    Mo2 C16 . 2.359(5) ?
    Mo2 C17 . 2.370(5) ?
    Mo2 S2 . 2.4300(10)
                      yes
    Mo2 S2 3_566 2.4190(10)
                          yes
    Mo2 Mo2 3_566 2.5751(8) yes
    S1 C7 . 1.792(4) ?
    S1 Mo1 3_656 2.4252(12) ?
    S2 C20 . 1.799(4) ?
    S2 Mo2 3_566 2.4192(12) ?
    O1 C6 . 1.157(5) ?
    O2 C19 . 1.159(6) ?
    C1 C5 . 1.409(6) ?
    C1 C2 . 1.414(7) ?
    C1 H1 . 1.00 ?
    C2 C3 . 1.423(6) ?
    C2 H2 . 1.00 ?
    C3 C4 . 1.426(6) ?
    C3 H3 . 1.00 ?
    C4 C5 . 1.410(6) ?
    C4 H4 . 1.00 ?
    C5 H5 . 1.00 ?
    C7 C8 . 1.380(6) ?
    C7 C12 . 1.388(6) ?
    C8 C9 . 1.390(6) ?
    C8 H8 . 0.95 ?
    C9 C10 . 1.388(7) ?
    C9 H9 . 0.95 ?
    C10 C11 . 1.381(7) ?
    C10 C13 . 1.513(6) ?
    C11 C12 . 1.398(6) ?
    C11 H11 . 0.95 ?
    C12 H12 . 0.95 ?
    C13 H13A . 0.98 ?
    C13 H13B . 0.98 ?
    C13 H13C . 0.98 ?
    C14 C15 . 1.428(7) ?
    C14 C18 . 1.428(7) ?
    C14 H14 . 1.00 ?
    C15 C16 . 1.410(6) ?
    C15 H15 . 1.00 ?
    C16 C17 . 1.419(7) ?
    C16 H16 . 1.00 ?
    C17 C18 . 1.391(7) ?
    C17 H17 . 1.00 ?
    C18 H18 . 1.00 ?
    C20 C21 . 1.382(6) ?
    C20 C25 . 1.391(6) ?
    C21 C22 . 1.387(6) ?
    C21 H21 . 0.95 ?
    C22 C23 . 1.376(6) ?
    C22 H22 . 0.95 ?
    C23 C24 . 1.403(6) ?
    C23 C26 . 1.516(6) ?
    C24 C25 . 1.390(6) ?
    C24 H24 . 0.95 ?
    C25 H25 . 0.95 ?
    C26 H26A . 0.98 ?
    C26 H26B . 0.98 ?
    C26 H26C . 0.98 ?
loop_
    _geom_angle_atom_site_label_1
    _geom_angle_atom_site_label_2
    _geom_angle_atom_site_label_3
    _geom_angle_site_symmetry_1
    _geom_angle_site_symmetry_3
    _geom_angle
    _geom_angle_publ_flag
    C6 Mo1 C3 . . 89.65(18) ?
    C6 Mo1 C4 . . 85.36(17) ?
    C3 Mo1 C4 . . 36.02(15) ?
    C6 Mo1 C2 . . 123.59(18) ?
    C3 Mo1 C2 . . 35.81(16) ?
    C4 Mo1 C2 . . 59.25(16) ?
    C6 Mo1 C5 . . 115.04(17) ?
    C3 Mo1 C5 . . 58.96(16) ?
    C4 Mo1 C5 . . 35.11(15) ?
    C2 Mo1 C5 . . 58.27(16) ?
    C6 Mo1 C1 . . 143.52(17) ?
    C3 Mo1 C1 . . 58.91(17) ?
    C4 Mo1 C1 . . 58.47(16) ?
    C2 Mo1 C1 . . 34.99(16) ?
    C5 Mo1 C1 . . 34.63(16) ?
    C6 Mo1 S1 . . 87.53(13) ?
    C3 Mo1 S1 . . 98.92(11) ?
    C4 Mo1 S1 . . 134.23(11) ?
    C2 Mo1 S1 . . 88.70(12) ?
    C5 Mo1 S1 . . 146.32(12) ?
    C1 Mo1 S1 . . 113.43(12) ?
    C6 Mo1 S1 . 3_656 80.65(13) ?
    C3 Mo1 S1 . 3_656 144.04(11) ?
    C4 Mo1 S1 . 3_656 108.29(11) ?
    C2 Mo1 S1 . 3_656 148.06(12) ?
    C5 Mo1 S1 . 3_656 94.04(11) ?
    C1 Mo1 S1 . 3_656 113.10(12) ?
    S1 Mo1 S1 . 3_656 115.00(3) ?
    C6 Mo1 Mo1 . 3_656 78.96(13) ?
    C3 Mo1 Mo1 . 3_656 153.86(12) ?
    C4 Mo1 Mo1 . 3_656 160.22(12) ?
    C2 Mo1 Mo1 . 3_656 140.25(12) ?
    C5 Mo1 Mo1 . 3_656 147.12(11) ?
    C1 Mo1 Mo1 . 3_656 137.32(12) ?
    S1 Mo1 Mo1 . 3_656 57.53(3) ?
    S1 Mo1 Mo1 3_656 3_656 57.47(3) ?
    C19 Mo2 C14 . . 131.04(19) ?
    C19 Mo2 C15 . . 95.41(19) ?
    C14 Mo2 C15 . . 36.11(16) ?
    C19 Mo2 C18 . . 142.23(19) ?
    C14 Mo2 C18 . . 35.85(16) ?
    C15 Mo2 C18 . . 59.24(17) ?
    C19 Mo2 C16 . . 84.92(19) ?
    C14 Mo2 C16 . . 58.97(17) ?
    C15 Mo2 C16 . . 35.15(16) ?
    C18 Mo2 C16 . . 58.02(17) ?
    C19 Mo2 C17 . . 109.75(19) ?
    C14 Mo2 C17 . . 58.68(17) ?
    C15 Mo2 C17 . . 58.62(16) ?
    C18 Mo2 C17 . . 34.35(17) ?
    C16 Mo2 C17 . . 34.91(17) ?
    C19 Mo2 S2 . 3_566 79.05(14) ?
    C14 Mo2 S2 . 3_566 95.51(13) ?
    C15 Mo2 S2 . 3_566 95.34(12) ?
    C18 Mo2 S2 . 3_566 126.98(12) ?
    C16 Mo2 S2 . 3_566 125.83(13) ?
    C17 Mo2 S2 . 3_566 152.53(11) ?
    C19 Mo2 S2 . . 88.51(14) ?
    C14 Mo2 S2 . . 134.69(13) ?
    C15 Mo2 S2 . . 148.71(12) ?
    C18 Mo2 S2 . . 100.11(12) ?
    C16 Mo2 S2 . . 115.04(12) ?
    C17 Mo2 S2 . . 90.83(12) ?
    S2 Mo2 S2 3_566 . 115.85(3) ?
    C19 Mo2 Mo2 . 3_566 78.29(15) ?
    C14 Mo2 Mo2 . 3_566 138.92(12) ?
    C15 Mo2 Mo2 . 3_566 153.36(12) ?
    C18 Mo2 Mo2 . 3_566 136.94(13) ?
    C16 Mo2 Mo2 . 3_566 161.67(12) ?
    C17 Mo2 Mo2 . 3_566 147.90(12) ?
    S2 Mo2 Mo2 3_566 3_566 58.12(3) ?
    S2 Mo2 Mo2 . 3_566 57.72(3) ?
    C7 S1 Mo1 . . 109.82(14) ?
    C7 S1 Mo1 . 3_656 117.34(15) ?
    Mo1 S1 Mo1 . 3_656 65.00(3) ?
    C20 S2 Mo2 . 3_566 113.39(14) ?
    C20 S2 Mo2 . . 114.07(14) ?
    Mo2 S2 Mo2 3_566 . 64.15(3) ?
    C5 C1 C2 . . 107.9(4) ?
    C5 C1 Mo1 . . 72.1(3) ?
    C2 C1 Mo1 . . 70.8(3) ?
    C5 C1 H1 . . 126.0 ?
    C2 C1 H1 . . 126.0 ?
    Mo1 C1 H1 . . 126.0 ?
    C1 C2 C3 . . 108.2(4) ?
    C1 C2 Mo1 . . 74.2(3) ?
    C3 C2 Mo1 . . 70.9(3) ?
    C1 C2 H2 . . 125.7 ?
    C3 C2 H2 . . 125.7 ?
    Mo1 C2 H2 . . 125.7 ?
    C2 C3 C4 . . 107.3(4) ?
    C2 C3 Mo1 . . 73.3(3) ?
    C4 C3 Mo1 . . 72.5(2) ?
    C2 C3 H3 . . 126.1 ?
    C4 C3 H3 . . 126.1 ?
    Mo1 C3 H3 . . 126.1 ?
    C5 C4 C3 . . 107.9(4) ?
    C5 C4 Mo1 . . 74.2(2) ?
    C3 C4 Mo1 . . 71.5(2) ?
    C5 C4 H4 . . 125.8 ?
    C3 C4 H4 . . 125.8 ?
    Mo1 C4 H4 . . 125.8 ?
    C1 C5 C4 . . 108.6(4) ?
    C1 C5 Mo1 . . 73.3(2) ?
    C4 C5 Mo1 . . 70.6(2) ?
    C1 C5 H5 . . 125.6 ?
    C4 C5 H5 . . 125.6 ?
    Mo1 C5 H5 . . 125.6 ?
    O1 C6 Mo1 . . 173.3(4) ?
    C8 C7 C12 . . 119.1(4) ?
    C8 C7 S1 . . 122.7(4) ?
    C12 C7 S1 . . 118.0(3) ?
    C7 C8 C9 . . 120.0(4) ?
    C7 C8 H8 . . 120.0 ?
    C9 C8 H8 . . 120.0 ?
    C10 C9 C8 . . 121.7(5) ?
    C10 C9 H9 . . 119.2 ?
    C8 C9 H9 . . 119.2 ?
    C11 C10 C9 . . 117.9(4) ?
    C11 C10 C13 . . 121.4(4) ?
    C9 C10 C13 . . 120.7(4) ?
    C10 C11 C12 . . 121.0(5) ?
    C10 C11 H11 . . 119.5 ?
    C12 C11 H11 . . 119.5 ?
    C7 C12 C11 . . 120.2(4) ?
    C7 C12 H12 . . 119.9 ?
    C11 C12 H12 . . 119.9 ?
    C10 C13 H13A . . 109.5 ?
    C10 C13 H13B . . 109.5 ?
    H13A C13 H13B . . 109.5 ?
    C10 C13 H13C . . 109.5 ?
    H13A C13 H13C . . 109.5 ?
    H13B C13 H13C . . 109.5 ?
    C15 C14 C18 . . 107.1(4) ?
    C15 C14 Mo2 . . 72.3(3) ?
    C18 C14 Mo2 . . 73.7(3) ?
    C15 C14 H14 . . 126.2 ?
    C18 C14 H14 . . 126.2 ?
    Mo2 C14 H14 . . 126.2 ?
    C16 C15 C14 . . 107.8(4) ?
    C16 C15 Mo2 . . 74.4(3) ?
    C14 C15 Mo2 . . 71.6(3) ?
    C16 C15 H15 . . 125.9 ?
    C14 C15 H15 . . 125.9 ?
    Mo2 C15 H15 . . 125.9 ?
    C15 C16 C17 . . 108.1(4) ?
    C15 C16 Mo2 . . 70.4(3) ?
    C17 C16 Mo2 . . 72.9(3) ?
    C15 C16 H16 . . 125.9 ?
    C17 C16 H16 . . 125.9 ?
    Mo2 C16 H16 . . 125.9 ?
    C18 C17 C16 . . 108.4(4) ?
    C18 C17 Mo2 . . 71.7(3) ?
    C16 C17 Mo2 . . 72.2(3) ?
    C18 C17 H17 . . 125.7 ?
    C16 C17 H17 . . 125.7 ?
    Mo2 C17 H17 . . 125.7 ?
    C17 C18 C14 . . 108.5(4) ?
    C17 C18 Mo2 . . 74.0(3) ?
    C14 C18 Mo2 . . 70.5(3) ?
    C17 C18 H18 . . 125.6 ?
    C14 C18 H18 . . 125.6 ?
    Mo2 C18 H18 . . 125.6 ?
    O2 C19 Mo2 . . 175.0(4) ?
    C21 C20 C25 . . 119.4(4) ?
    C21 C20 S2 . . 122.3(3) ?
    C25 C20 S2 . . 118.0(3) ?
    C20 C21 C22 . . 119.8(4) ?
    C20 C21 H21 . . 120.1 ?
    C22 C21 H21 . . 120.1 ?
    C23 C22 C21 . . 121.9(4) ?
    C23 C22 H22 . . 119.0 ?
    C21 C22 H22 . . 119.0 ?
    C22 C23 C24 . . 118.2(4) ?
    C22 C23 C26 . . 121.8(4) ?
    C24 C23 C26 . . 120.0(4) ?
    C25 C24 C23 . . 120.3(4) ?
    C25 C24 H24 . . 119.8 ?
    C23 C24 H24 . . 119.8 ?
    C24 C25 C20 . . 120.3(4) ?
    C24 C25 H25 . . 119.8 ?
    C20 C25 H25 . . 119.8 ?
    C23 C26 H26A . . 109.5 ?
    C23 C26 H26B . . 109.5 ?
    H26A C26 H26B . . 109.5 ?
    C23 C26 H26C . . 109.5 ?
    H26A C26 H26C . . 109.5 ?
    H26B C26 H26C . . 109.5 ?
loop_
    _geom_torsion_atom_site_label_1
    _geom_torsion_atom_site_label_2
    _geom_torsion_atom_site_label_3
    _geom_torsion_atom_site_label_4
    _geom_torsion_site_symmetry_1
    _geom_torsion_site_symmetry_2
    _geom_torsion_site_symmetry_3
    _geom_torsion_site_symmetry_4
    _geom_torsion
    _geom_torsion_publ_flag
    C6 Mo1 S1 C7 . . . . -33.3(2) ?
    C3 Mo1 S1 C7 . . . . 56.0(2) ?
    C4 Mo1 S1 C7 . . . . 47.8(2) ?
    C2 Mo1 S1 C7 . . . . 90.4(2) ?
    C5 Mo1 S1 C7 . . . . 101.1(3) ?
    C1 Mo1 S1 C7 . . . . 115.9(2) ?
    S1 Mo1 S1 C7 3_656 . . . -111.75(17) ?
    Mo1 Mo1 S1 C7 3_656 . . . -111.75(17) ?
    C6 Mo1 S1 Mo1 . . . 3_656 78.49(13) ?
    C3 Mo1 S1 Mo1 . . . 3_656 167.74(12) ?
    C4 Mo1 S1 Mo1 . . . 3_656 159.57(16) ?
    C2 Mo1 S1 Mo1 . . . 3_656 -157.81(13) ?
    C5 Mo1 S1 Mo1 . . . 3_656 -147.2(2) ?
    C1 Mo1 S1 Mo1 . . . 3_656 -132.37(13) ?
    S1 Mo1 S1 Mo1 3_656 . . 3_656 0.0 ?
    C19 Mo2 S2 C20 . . . . -28.4(2) ?
    C14 Mo2 S2 C20 . . . . 125.5(2) ?
    C15 Mo2 S2 C20 . . . . 69.6(3) ?
    C18 Mo2 S2 C20 . . . . 114.6(2) ?
    C16 Mo2 S2 C20 . . . . 55.3(2) ?
    C17 Mo2 S2 C20 . . . . 81.3(2) ?
    S2 Mo2 S2 C20 3_566 . . . -105.47(16) ?
    Mo2 Mo2 S2 C20 3_566 . . . -105.47(16) ?
    C19 Mo2 S2 Mo2 . . . 3_566 77.08(14) ?
    C14 Mo2 S2 Mo2 . . . 3_566 -129.00(17) ?
    C15 Mo2 S2 Mo2 . . . 3_566 175.1(2) ?
    C18 Mo2 S2 Mo2 . . . 3_566 -139.93(13) ?
    C16 Mo2 S2 Mo2 . . . 3_566 160.76(14) ?
    C17 Mo2 S2 Mo2 . . . 3_566 -173.19(13) ?
    S2 Mo2 S2 Mo2 3_566 . . 3_566 0.0 ?
    C6 Mo1 C1 C5 . . . . -45.1(4) ?
    C3 Mo1 C1 C5 . . . . -79.2(3) ?
    C4 Mo1 C1 C5 . . . . -36.8(3) ?
    C2 Mo1 C1 C5 . . . . -117.1(4) ?
    S1 Mo1 C1 C5 . . . . -165.6(2) ?
    S1 Mo1 C1 C5 3_656 . . . 61.1(3) ?
    Mo1 Mo1 C1 C5 3_656 . . . 127.6(2) ?
    C6 Mo1 C1 C2 . . . . 72.0(4) ?
    C3 Mo1 C1 C2 . . . . 37.8(3) ?
    C4 Mo1 C1 C2 . . . . 80.2(3) ?
    C5 Mo1 C1 C2 . . . . 117.1(4) ?
    S1 Mo1 C1 C2 . . . . -48.5(3) ?
    S1 Mo1 C1 C2 3_656 . . . 178.2(2) ?
    Mo1 Mo1 C1 C2 3_656 . . . -115.4(3) ?
    C5 C1 C2 C3 . . . . -0.3(5) ?
    Mo1 C1 C2 C3 . . . . -63.2(3) ?
    C5 C1 C2 Mo1 . . . . 63.0(3) ?
    C6 Mo1 C2 C1 . . . . -137.3(3) ?
    C3 Mo1 C2 C1 . . . . -116.2(4) ?
    C4 Mo1 C2 C1 . . . . -77.8(3) ?
    C5 Mo1 C2 C1 . . . . -36.5(3) ?
    S1 Mo1 C2 C1 . . . . 136.6(3) ?
    S1 Mo1 C2 C1 3_656 . . . -3.1(4) ?
    Mo1 Mo1 C2 C1 3_656 . . . 106.7(3) ?
    C6 Mo1 C2 C3 . . . . -21.1(3) ?
    C4 Mo1 C2 C3 . . . . 38.4(3) ?
    C5 Mo1 C2 C3 . . . . 79.7(3) ?
    C1 Mo1 C2 C3 . . . . 116.2(4) ?
    S1 Mo1 C2 C3 . . . . -107.2(3) ?
    S1 Mo1 C2 C3 3_656 . . . 113.1(3) ?
    Mo1 Mo1 C2 C3 3_656 . . . -137.1(2) ?
    C1 C2 C3 C4 . . . . 0.4(5) ?
    Mo1 C2 C3 C4 . . . . -65.0(3) ?
    C1 C2 C3 Mo1 . . . . 65.4(3) ?
    C6 Mo1 C3 C2 . . . . 162.6(3) ?
    C4 Mo1 C3 C2 . . . . -114.9(4) ?
    C5 Mo1 C3 C2 . . . . -77.6(3) ?
    C1 Mo1 C3 C2 . . . . -36.9(3) ?
    S1 Mo1 C3 C2 . . . . 75.1(3) ?
    S1 Mo1 C3 C2 3_656 . . . -124.0(2) ?
    Mo1 Mo1 C3 C2 3_656 . . . 99.1(3) ?
    C6 Mo1 C3 C4 . . . . -82.6(3) ?
    C2 Mo1 C3 C4 . . . . 114.9(4) ?
    C5 Mo1 C3 C4 . . . . 37.3(3) ?
    C1 Mo1 C3 C4 . . . . 77.9(3) ?
    S1 Mo1 C3 C4 . . . . -170.0(2) ?
    S1 Mo1 C3 C4 3_656 . . . -9.1(4) ?
    Mo1 Mo1 C3 C4 3_656 . . . -146.0(2) ?
    C2 C3 C4 C5 . . . . -0.3(5) ?
    Mo1 C3 C4 C5 . . . . -65.8(3) ?
    C2 C3 C4 Mo1 . . . . 65.5(3) ?
    C6 Mo1 C4 C5 . . . . -148.6(3) ?
    C3 Mo1 C4 C5 . . . . 115.6(4) ?
    C2 Mo1 C4 C5 . . . . 77.4(3) ?
    C1 Mo1 C4 C5 . . . . 36.3(3) ?
    S1 Mo1 C4 C5 . . . . 129.4(2) ?
    S1 Mo1 C4 C5 3_656 . . . -70.1(3) ?
    Mo1 Mo1 C4 C5 3_656 . . . -111.1(4) ?
    C6 Mo1 C4 C3 . . . . 95.8(3) ?
    C2 Mo1 C4 C3 . . . . -38.1(3) ?
    C5 Mo1 C4 C3 . . . . -115.6(4) ?
    C1 Mo1 C4 C3 . . . . -79.3(3) ?
    S1 Mo1 C4 C3 . . . . 13.8(3) ?
    S1 Mo1 C4 C3 3_656 . . . 174.4(2) ?
    Mo1 Mo1 C4 C3 3_656 . . . 133.3(3) ?
    C2 C1 C5 C4 . . . . 0.1(5) ?
    Mo1 C1 C5 C4 . . . . 62.2(3) ?
    C2 C1 C5 Mo1 . . . . -62.1(3) ?
    C3 C4 C5 C1 . . . . 0.2(5) ?
    Mo1 C4 C5 C1 . . . . -63.9(3) ?
    C3 C4 C5 Mo1 . . . . 64.0(3) ?
    C6 Mo1 C5 C1 . . . . 152.3(3) ?
    C3 Mo1 C5 C1 . . . . 79.1(3) ?
    C4 Mo1 C5 C1 . . . . 117.3(4) ?
    C2 Mo1 C5 C1 . . . . 36.9(3) ?
    S1 Mo1 C5 C1 . . . . 24.3(4) ?
    S1 Mo1 C5 C1 3_656 . . . -126.1(3) ?
    Mo1 Mo1 C5 C1 3_656 . . . -98.2(3) ?
    C6 Mo1 C5 C4 . . . . 35.0(3) ?
    C3 Mo1 C5 C4 . . . . -38.2(3) ?
    C2 Mo1 C5 C4 . . . . -80.5(3) ?
    C1 Mo1 C5 C4 . . . . -117.3(4) ?
    S1 Mo1 C5 C4 . . . . -93.0(3) ?
    S1 Mo1 C5 C4 3_656 . . . 116.5(3) ?
    Mo1 Mo1 C5 C4 3_656 . . . 144.4(2) ?
    Mo1 S1 C7 C8 . . . . 100.0(4) ?
    Mo1 S1 C7 C8 3_656 . . . 28.6(4) ?
    Mo1 S1 C7 C12 . . . . -84.4(3) ?
    Mo1 S1 C7 C12 3_656 . . . -155.8(3) ?
    C12 C7 C8 C9 . . . . -0.8(7) ?
    S1 C7 C8 C9 . . . . 174.7(3) ?
    C7 C8 C9 C10 . . . . 0.8(7) ?
    C8 C9 C10 C11 . . . . 0.5(7) ?
    C8 C9 C10 C13 . . . . -178.8(4) ?
    C9 C10 C11 C12 . . . . -1.8(7) ?
    C13 C10 C11 C12 . . . . 177.4(4) ?
    C8 C7 C12 C11 . . . . -0.5(6) ?
    S1 C7 C12 C11 . . . . -176.3(3) ?
    C10 C11 C12 C7 . . . . 1.9(7) ?
    C19 Mo2 C14 C15 . . . . 11.2(4) ?
    C18 Mo2 C14 C15 . . . . -114.5(4) ?
    C16 Mo2 C14 C15 . . . . -37.4(3) ?
    C17 Mo2 C14 C15 . . . . -78.4(3) ?
    S2 Mo2 C14 C15 3_566 . . . 91.5(3) ?
    S2 Mo2 C14 C15 . . . . -133.1(2) ?
    Mo2 Mo2 C14 C15 3_566 . . . 137.3(2) ?
    C19 Mo2 C14 C18 . . . . 125.8(3) ?
    C15 Mo2 C14 C18 . . . . 114.5(4) ?
    C16 Mo2 C14 C18 . . . . 77.1(3) ?
    C17 Mo2 C14 C18 . . . . 36.1(3) ?
    S2 Mo2 C14 C18 3_566 . . . -153.9(3) ?
    S2 Mo2 C14 C18 . . . . -18.6(4) ?
    Mo2 Mo2 C14 C18 3_566 . . . -108.1(3) ?
    C18 C14 C15 C16 . . . . 0.2(5) ?
    Mo2 C14 C15 C16 . . . . 66.2(3) ?
    C18 C14 C15 Mo2 . . . . -66.0(3) ?
    C19 Mo2 C15 C16 . . . . 73.2(3) ?
    C14 Mo2 C15 C16 . . . . -115.3(4) ?
    C18 Mo2 C15 C16 . . . . -77.0(3) ?
    C17 Mo2 C15 C16 . . . . -36.7(3) ?
    S2 Mo2 C15 C16 3_566 . . . 152.7(3) ?
    S2 Mo2 C15 C16 . . . . -22.9(4) ?
    Mo2 Mo2 C15 C16 3_566 . . . 147.8(3) ?
    C19 Mo2 C15 C14 . . . . -171.5(3) ?
    C18 Mo2 C15 C14 . . . . 38.3(3) ?
    C16 Mo2 C15 C14 . . . . 115.3(4) ?
    C17 Mo2 C15 C14 . . . . 78.6(3) ?
    S2 Mo2 C15 C14 3_566 . . . -92.0(3) ?
    S2 Mo2 C15 C14 . . . . 92.4(3) ?
    Mo2 Mo2 C15 C14 3_566 . . . -96.9(4) ?
    C14 C15 C16 C17 . . . . -0.6(5) ?
    Mo2 C15 C16 C17 . . . . 63.6(3) ?
    C14 C15 C16 Mo2 . . . . -64.3(3) ?
    C19 Mo2 C16 C15 . . . . -106.9(3) ?
    C14 Mo2 C16 C15 . . . . 38.4(3) ?
    C18 Mo2 C16 C15 . . . . 80.7(3) ?
    C17 Mo2 C16 C15 . . . . 117.0(4) ?
    S2 Mo2 C16 C15 3_566 . . . -34.3(3) ?
    S2 Mo2 C16 C15 . . . . 167.1(3) ?
    Mo2 Mo2 C16 C15 3_566 . . . -130.5(4) ?
    C19 Mo2 C16 C17 . . . . 136.1(3) ?
    C14 Mo2 C16 C17 . . . . -78.6(3) ?
    C15 Mo2 C16 C17 . . . . -117.0(4) ?
    C18 Mo2 C16 C17 . . . . -36.3(3) ?
    S2 Mo2 C16 C17 3_566 . . . -151.4(2) ?
    S2 Mo2 C16 C17 . . . . 50.1(3) ?
    Mo2 Mo2 C16 C17 3_566 . . . 112.4(4) ?
    C15 C16 C17 C18 . . . . 0.9(5) ?
    Mo2 C16 C17 C18 . . . . 62.9(3) ?
    C15 C16 C17 Mo2 . . . . -62.0(3) ?
    C19 Mo2 C17 C18 . . . . -164.4(3) ?
    C14 Mo2 C17 C18 . . . . -37.7(3) ?
    C15 Mo2 C17 C18 . . . . -80.3(3) ?
    C16 Mo2 C17 C18 . . . . -117.2(4) ?
    S2 Mo2 C17 C18 3_566 . . . -59.8(4) ?
    S2 Mo2 C17 C18 . . . . 106.9(3) ?
    Mo2 Mo2 C17 C18 3_566 . . . 96.0(3) ?
    C19 Mo2 C17 C16 . . . . -47.2(3) ?
    C14 Mo2 C17 C16 . . . . 79.5(3) ?
    C15 Mo2 C17 C16 . . . . 36.9(3) ?
    C18 Mo2 C17 C16 . . . . 117.2(4) ?
    S2 Mo2 C17 C16 3_566 . . . 57.4(4) ?
    S2 Mo2 C17 C16 . . . . -136.0(3) ?
    Mo2 Mo2 C17 C16 3_566 . . . -146.8(2) ?
    C16 C17 C18 C14 . . . . -0.8(5) ?
    Mo2 C17 C18 C14 . . . . 62.4(3) ?
    C16 C17 C18 Mo2 . . . . -63.2(3) ?
    C15 C14 C18 C17 . . . . 0.4(5) ?
    Mo2 C14 C18 C17 . . . . -64.7(3) ?
    C15 C14 C18 Mo2 . . . . 65.1(3) ?
    C19 Mo2 C18 C17 . . . . 24.4(4) ?
    C14 Mo2 C18 C17 . . . . 116.9(4) ?
    C15 Mo2 C18 C17 . . . . 78.3(3) ?
    C16 Mo2 C18 C17 . . . . 36.9(3) ?
    S2 Mo2 C18 C17 3_566 . . . 150.1(2) ?
    S2 Mo2 C18 C17 . . . . -76.4(3) ?
    Mo2 Mo2 C18 C17 3_566 . . . -129.3(3) ?
    C19 Mo2 C18 C14 . . . . -92.5(4) ?
    C15 Mo2 C18 C14 . . . . -38.6(3) ?
    C16 Mo2 C18 C14 . . . . -80.0(3) ?
    C17 Mo2 C18 C14 . . . . -116.9(4) ?
    S2 Mo2 C18 C14 3_566 . . . 33.2(3) ?
    S2 Mo2 C18 C14 . . . . 166.7(3) ?
    Mo2 Mo2 C18 C14 3_566 . . . 113.8(3) ?
    Mo2 S2 C20 C21 3_566 . . . -104.6(4) ?
    Mo2 S2 C20 C21 . . . . -33.7(4) ?
    Mo2 S2 C20 C25 3_566 . . . 80.6(3) ?
    Mo2 S2 C20 C25 . . . . 151.6(3) ?
    C25 C20 C21 C22 . . . . -2.0(7) ?
    S2 C20 C21 C22 . . . . -176.6(3) ?
    C20 C21 C22 C23 . . . . 0.3(7) ?
    C21 C22 C23 C24 . . . . 0.9(7) ?
    C21 C22 C23 C26 . . . . -178.2(4) ?
    C22 C23 C24 C25 . . . . -0.5(6) ?
    C26 C23 C24 C25 . . . . 178.6(4) ?
    C23 C24 C25 C20 . . . . -1.1(7) ?
    C21 C20 C25 C24 . . . . 2.3(6) ?
    S2 C20 C25 C24 . . . . 177.2(3) ?
