# Supplementary material for: (μ-4-Methyl­benzene­thiol­ato-κ2 S:S)bis­[carbon­yl(η5-cyclo­penta­dien­yl)molybdenum(II)]
Source: Acta Crystallogr Sect E Struct Rep Online. 2008 Apr 23;64(Pt 5):m695. doi: 10.1107/S1600536808010751 (PMC2961228; doi:10.1107/S1600536808010751)
Supplement: Supplementary file 2 [file e-64-0m695-Isup2.hkl]

# 
# h,k,l, Fc-squared, Fo-squared, sigma(Fo-squared) and status flag 
# 
data_I
_shelx_title '  P21/n' 
_shelx_refln_list_code          4 
_shelx_F_calc_maximum      402.91 
_exptl_crystal_F_000      1248.00 
_reflns_d_resolution_high  0.7696 
 
loop_ 
 _symmetry_equiv_pos_as_xyz 
 'x, y, z' 
 '-x+1/2, y+1/2, -z+1/2' 
 '-x, -y, -z' 
 'x-1/2, -y-1/2, z-1/2' 
 
_cell_length_a    13.2452 
_cell_length_b    10.1347 
_cell_length_c    18.0418 
_cell_angle_alpha  90.000 
_cell_angle_beta  104.901 
_cell_angle_gamma  90.000 
 
_shelx_F_squared_multiplier     1.000 
 
loop_ 
 _refln_index_h 
 _refln_index_k 
 _refln_index_l 
 _refln_F_squared_calc 
 _refln_F_squared_meas 
 _refln_F_squared_sigma 
 _refln_observed_status 
   2   0   0    91076.16    92575.19   1348.77 o 
   4   0   0    76206.38    75903.74    884.74 o 
   6   0   0    16068.73    16129.39    285.88 o 
   8   0   0    18825.52    18638.08    919.14 o 
  10   0   0        2.57      -38.38     61.38 o 
  12   0   0       16.10      -19.64    113.87 o 
  14   0   0      269.76      505.78    201.04 o 
  16   0   0       68.83      558.49    228.43 o 
   1   1   0   108135.41   116911.48    815.44 o 
   2   1   0    13374.75    13333.67    119.77 o 
   3   1   0    31649.02    31194.46    264.85 o 
   4   1   0     6889.16     6675.13    112.29 o 
   5   1   0    30656.66    30220.35    299.95 o 
   6   1   0     6579.64     6118.50    119.30 o 
   7   1   0    11488.94    11451.77    169.92 o 
   8   1   0    11642.26    11651.74    182.70 o 
   9   1   0      776.04      831.85     62.81 o 
  10   1   0     2112.34     2286.93    124.21 o 
  11   1   0       88.74       13.32     62.12 o 
  12   1   0      633.68      562.89    120.97 o 
  13   1   0       30.59      150.28    106.55 o 
  14   1   0        4.01        0.68    117.06 o 
  15   1   0      291.48      389.65    136.77 o 
  16   1   0      177.68       62.67    124.94 o 
   0   2   0     7538.88     8231.82    214.47 o 
   1   2   0    22165.60    22895.22    297.73 o 
   2   2   0     1999.97     2350.51     53.81 o 
   3   2   0    12186.73    11505.86    143.07 o 
   4   2   0     6945.07     6932.20    114.18 o 
   5   2   0    14182.32    13179.08    216.33 o 
   6   2   0      418.29      354.11     53.65 o 
   7   2   0    11978.02    10968.50    217.92 o 
   8   2   0     3499.11     3435.22    135.51 o 
   9   2   0     6956.83     6914.49    192.67 o 
  10   2   0      251.16       79.91     77.80 o 
  11   2   0     3181.36     3714.41    167.61 o 
  12   2   0      181.05      187.49     80.28 o 
  13   2   0       84.95      107.26    100.40 o 
  14   2   0      266.34      203.88    120.27 o 
  15   2   0      106.17      -36.26    108.48 o 
  16   2   0       69.45      150.09    131.90 o 
   1   3   0      144.14      267.07     39.93 o 
   2   3   0      331.83      214.10     44.78 o 
   3   3   0    17782.86    17432.77    196.62 o 
   4   3   0    18488.70    18596.64    215.79 o 
   5   3   0     3199.04     3236.40     86.71 o 
   6   3   0     9533.51     8704.62    190.13 o 
   7   3   0      913.88      769.06     87.43 o 
   8   3   0     8690.67     8828.71    213.37 o 
   9   3   0      184.24      288.98     69.17 o 
  10   3   0      880.50     1090.64    146.74 o 
  11   3   0       79.86       -9.13     63.10 o 
  12   3   0     1962.28     2243.19    148.46 o 
  13   3   0      773.82      859.52    320.94 o 
  14   3   0        9.12       50.95    105.69 o 
  15   3   0        0.24      -23.71    119.12 o 
  16   3   0      811.11      340.65    150.33 o 
   0   4   0    27524.30    26687.40    586.92 o 
   1   4   0       93.02       37.88     31.17 o 
   2   4   0    74019.16    75097.20    885.58 o 
   3   4   0     3656.27     3966.71    127.72 o 
   4   4   0    29763.15    29751.16    374.74 o 
   5   4   0      377.93      381.03     50.05 o 
   6   4   0    12748.86    12125.12    212.27 o 
   7   4   0      384.20      522.02    124.06 o 
   8   4   0     1201.91     1207.58     99.12 o 
   9   4   0      359.36      332.21     77.58 o 
  10   4   0     2742.90     2260.06    158.17 o 
  11   4   0      167.28       94.90     75.63 o 
  12   4   0      781.04      774.63    157.72 o 
  13   4   0      119.40       62.21     90.52 o 
  14   4   0      343.09      418.09    138.20 o 
  15   4   0      806.45      717.84    327.31 o 
   1   5   0    72362.49    73460.21    746.28 o 
   2   5   0       63.22      -29.98     98.71 o 
   3   5   0    58277.71    58637.57    535.37 o 
   4   5   0     2931.87     2685.36     88.48 o 
   5   5   0     9149.27     8721.22    166.86 o 
   6   5   0     3500.92     3323.78     98.75 o 
   7   5   0     3826.17     3938.29    155.59 o 
   8   5   0     1312.20     1350.15    110.48 o 
   9   5   0      253.49      170.98     74.69 o 
  10   5   0     1636.25     1551.61    151.33 o 
  11   5   0        0.67       48.94     78.32 o 
  12   5   0     4243.63     4322.98    207.95 o 
  13   5   0     1128.21     1240.27    244.06 o 
  14   5   0      221.43      363.59    142.31 o 
  15   5   0      250.22      307.35    152.96 o 
   0   6   0     8373.18     8102.62    335.75 o 
   1   6   0      892.99      820.59     68.16 o 
   2   6   0    17611.41    17312.80    262.96 o 
   3   6   0     2710.99     2644.64     93.86 o 
   4   6   0     4174.37     3745.73     97.51 o 
   5   6   0     8876.85     8048.41    211.48 o 
   6   6   0     1864.76     2066.49    130.37 o 
   7   6   0     6632.20     6828.90    260.28 o 
   8   6   0       72.87      168.91     83.22 o 
   9   6   0     5702.41     5625.90    205.60 o 
  10   6   0      113.76       57.94     78.77 o 
  11   6   0     5022.26     4934.33    212.78 o 
  12   6   0      820.07      753.92    122.23 o 
  13   6   0      440.74      601.35    124.51 o 
  14   6   0      102.63      102.79    113.91 o 
   1   7   0      187.30      139.39     52.51 o 
   2   7   0     4801.50     4464.17    136.95 o 
   3   7   0        5.27      -55.02     36.68 o 
   4   7   0     7716.88     7432.28    202.46 o 
   5   7   0       93.63       13.38     60.95 o 
   6   7   0     9836.46    10048.76    319.18 o 
   7   7   0        4.09      125.22     92.16 o 
   8   7   0     6475.80     6712.50    280.83 o 
   9   7   0        3.44     -102.92     85.55 o 
  10   7   0     5058.22     4889.14    483.38 o 
  11   7   0       20.30       52.62     89.97 o 
  12   7   0      542.09      583.68    121.78 o 
  13   7   0       72.50      142.45    111.13 o 
  14   7   0       16.64       94.41    115.82 o 
   0   8   0    11488.54    11787.77    297.42 o 
   1   8   0      495.94      558.40    111.11 o 
   2   8   0     5105.23     5019.59    225.77 o 
   3   8   0     4880.46     4678.52    177.97 o 
   4   8   0     6527.06     6809.64    209.11 o 
   5   8   0     4842.58     4556.06    282.99 o 
   6   8   0     2578.90     2374.71    186.59 o 
   7   8   0     3513.20     3816.23    229.27 o 
   8   8   0      159.77      318.45    125.03 o 
   9   8   0     1981.79     1970.99    195.31 o 
  10   8   0      505.54      540.07    148.00 o 
  11   8   0      745.13      696.32    161.21 o 
  12   8   0      111.75       -1.56    125.93 o 
  13   8   0        2.64     -162.70    127.25 o 
   1   9   0    19983.52    20185.42    365.24 o 
   2   9   0       26.25        9.19     95.48 o 
   3   9   0     7139.32     7906.72    241.60 o 
   4   9   0       12.97      -76.23     78.83 o 
   5   9   0     4237.17     4426.98    247.41 o 
   6   9   0       53.73       -8.93     92.17 o 
   7   9   0      895.77      706.24    145.84 o 
   8   9   0      217.62      302.00    124.81 o 
   9   9   0       16.47       79.90    116.74 o 
  10   9   0        0.62      -98.76    118.76 o 
  11   9   0      710.11      828.64    185.32 o 
  12   9   0      331.52      473.73    165.80 o 
   0  10   0     3781.46     4284.99    344.36 o 
   1  10   0      228.80       60.14    106.47 o 
   2  10   0     7518.18     8078.24    366.71 o 
   3  10   0     1026.77      976.98    120.60 o 
   4  10   0     1370.50     1271.64    255.82 o 
   5  10   0     2335.40     2402.62    208.09 o 
   6  10   0      418.02      364.61    240.40 o 
   7  10   0     2852.56     2742.42    731.36 o 
   8  10   0      232.00      -53.31    289.41 o 
   9  10   0     2872.78     2995.83    255.26 o 
  10  10   0      853.98      623.57    516.63 o 
   1  11   0       16.87       68.44    112.88 o 
   2  11   0      599.89      363.16    110.05 o 
   3  11   0       49.82       75.56    111.69 o 
   4  11   0     2507.42     2485.46    224.58 o 
   5  11   0        0.17      -66.06    109.23 o 
   6  11   0     3263.50     3308.82    271.49 o 
   7  11   0      585.02      398.99    155.43 o 
   8  11   0     2834.35     2694.83    253.61 o 
   9  11   0      656.74      417.75    227.39 o 
   0  12   0     1990.14     2276.69    316.80 o 
   1  12   0      178.47      142.10    133.61 o 
   2  12   0     2481.51     2570.38    194.85 o 
   3  12   0     1358.75     1123.52    189.35 o 
   4  12   0     1991.64     2447.53    237.32 o 
   5  12   0     3991.31     3935.10    289.21 o 
   6  12   0      936.69      866.98    188.21 o 
   1  13   0     5687.30     5863.37    282.52 o 
   2  13   0      205.25      101.44    203.36 o 
 -15   0   1     4498.80     4262.77    389.67 o 
 -13   0   1     6911.36     6386.66    407.93 o 
 -11   0   1     8481.40     7864.56    339.11 o 
  -9   0   1    12865.58    12967.45    295.46 o 
  -7   0   1      527.12      441.89     73.90 o 
  -5   0   1      398.53      473.52     65.98 o 
  -3   0   1      291.14      194.55     50.73 o 
  -1   0   1       32.82      -62.79     41.86 o 
   1   0   1      785.16      726.09     48.41 o 
   3   0   1    10558.30    10457.17    144.33 o 
   5   0   1     1875.51     1597.16     80.33 o 
   7   0   1     7422.15     7462.31    188.41 o 
   9   0   1     5081.85     4560.22    172.10 o 
  11   0   1    17724.60    17265.72    615.51 o 
  13   0   1     1520.53      986.06    214.13 o 
  15   0   1      805.93      504.57    217.23 o 
 -16   1   1     1076.20      778.48    175.97 o 
 -15   1   1     1027.84     1524.50    197.16 o 
 -14   1   1     3525.27     2332.50    206.60 o 
 -13   1   1      928.08     1250.14    162.82 o 
 -12   1   1     2021.19     2084.99    177.17 o 
 -11   1   1      218.31      245.52     74.25 o 
 -10   1   1     6681.91     6835.23    197.95 o 
  -9   1   1     1101.13     1152.73     71.87 o 
  -8   1   1     4986.27     5153.13    128.48 o 
  -7   1   1       15.52      286.59     72.45 o 
  -6   1   1     2297.60     2504.23     93.08 o 
  -4   1   1      431.92      465.54     38.96 o 
  -3   1   1     4950.97     5714.87     88.72 o 
  -2   1   1      490.41      501.85     25.10 o 
  -1   1   1      734.04      884.46     37.37 o 
   0   1   1      267.19      275.91     18.86 o 
   1   1   1     1593.15     1748.37     28.29 o 
   2   1   1      193.15      223.52     22.11 o 
   3   1   1     5269.28     5461.34     91.54 o 
   4   1   1     2974.44     2862.18     74.02 o 
   5   1   1      284.75      284.33     36.50 o 
   6   1   1     6458.24     6210.89    146.38 o 
   7   1   1      405.42      471.17     53.19 o 
   8   1   1     6151.88     6035.23    126.01 o 
   9   1   1      227.91      142.28     42.89 o 
  10   1   1     5859.81     5887.54    235.00 o 
  11   1   1     1605.06     1514.08    258.66 o 
  12   1   1     3103.04     2730.44    201.63 o 
  13   1   1     3387.02     3746.53    241.48 o 
  14   1   1      525.85       68.86    111.84 o 
  15   1   1     1225.45     1353.03    190.51 o 
  16   1   1      377.10      142.36    132.79 o 
 -16   2   1     2554.60     3379.82    270.97 o 
 -15   2   1      375.37      338.50    136.33 o 
 -14   2   1     1117.29     1341.84    178.64 o 
 -13   2   1      442.14      511.52    134.24 o 
 -12   2   1      166.42      292.04     85.57 o 
 -11   2   1      270.78      324.85     82.71 o 
 -10   2   1      127.57      188.93     67.37 o 
  -9   2   1     1447.60     1553.79    137.85 o 
  -8   2   1     2661.92     2901.54     94.60 o 
  -7   2   1     3815.76     4379.21    106.72 o 
  -6   2   1     4656.55     5193.69    107.45 o 
  -5   2   1      317.34      577.52    104.13 o 
  -4   2   1     5594.50     5804.10    127.78 o 
  -3   2   1      947.92     1078.60     58.41 o 
  -2   2   1      584.43      903.33     60.24 o 
  -1   2   1     1567.61     1681.33    108.53 o 
   0   2   1        5.53      -45.60     33.59 o 
   1   2   1      572.17      625.52     39.61 o 
   2   2   1      595.46      845.88     33.58 o 
   3   2   1        3.74       28.34     22.85 o 
   4   2   1     4039.27     4337.89    115.62 o 
   5   2   1      183.75      261.82     36.36 o 
   6   2   1      734.37      881.01     63.75 o 
   7   2   1      893.28      950.80     78.34 o 
   8   2   1      510.87      395.51     81.50 o 
   9   2   1      525.14      569.77    169.38 o 
  10   2   1      336.80      333.62     73.38 o 
  11   2   1      988.77      827.05     98.47 o 
  12   2   1     2758.77     3291.23    224.12 o 
  13   2   1       52.56      -93.37    100.17 o 
  14   2   1     3726.05     3869.60    262.26 o 
  15   2   1       38.59      -71.14    111.60 o 
  16   2   1     3968.55     4179.17    472.53 o 
 -16   3   1       48.28     -133.91    131.01 o 
 -15   3   1     1210.78     1539.86    347.29 o 
 -14   3   1       78.24     -127.96     99.64 o 
 -13   3   1      629.61      787.85    169.09 o 
 -12   3   1      813.18      838.48    144.85 o 
 -11   3   1      455.90      311.69     80.81 o 
 -10   3   1      403.26      508.01     86.28 o 
  -9   3   1      546.66      604.40     82.58 o 
  -8   3   1      297.45      328.30     69.22 o 
  -7   3   1     4123.56     4163.74    141.65 o 
  -6   3   1     2309.44     2573.56    110.45 o 
  -5   3   1     3643.80     3975.53    308.36 o 
  -4   3   1     1312.38     1637.83     79.89 o 
  -3   3   1     1526.92     1782.30     98.22 o 
  -2   3   1     3363.30     3675.51    123.43 o 
  -1   3   1     2747.44     2877.39    160.04 o 
   0   3   1       31.18        8.19     33.03 o 
   1   3   1     4169.37     3927.94    182.60 o 
   2   3   1        0.39      -27.60     25.31 o 
   3   3   1     5962.81     6521.61    106.70 o 
   4   3   1     1586.02     1787.20     88.44 o 
   5   3   1     2201.06     2182.76    108.81 o 
   6   3   1     6470.20     6827.51    137.46 o 
   7   3   1     1876.28     1979.99    129.17 o 
   8   3   1     3028.56     3216.56    136.93 o 
   9   3   1      661.20      608.74    105.64 o 
  10   3   1      877.79      653.66    179.89 o 
  11   3   1       72.08       43.80     72.39 o 
  12   3   1      209.25       67.42     84.96 o 
  13   3   1     1415.40     1455.32    180.16 o 
  14   3   1      483.00      119.18    164.77 o 
  15   3   1     2787.31     2911.90    250.75 o 
 -16   4   1       25.81      -46.15    130.60 o 
 -15   4   1      718.90      196.86    133.06 o 
 -14   4   1      357.79      123.80    113.25 o 
 -13   4   1     2490.72     2621.88    303.12 o 
 -12   4   1      211.47      183.32     87.16 o 
 -11   4   1     4748.54     4359.83    185.87 o 
 -10   4   1       80.87       28.89     64.47 o 
  -9   4   1     1286.24     1341.81    108.61 o 
  -8   4   1       43.41      -44.25     51.51 o 
  -7   4   1     3005.37     2913.96    128.49 o 
  -6   4   1      329.09      328.22     80.71 o 
  -5   4   1      374.04      417.11     83.57 o 
  -4   4   1     2033.36     2547.95    309.05 o 
  -3   4   1        0.73       83.35    116.63 o 
  -1   4   1       31.81      -62.71     63.57 o 
   0   4   1      172.59      163.60    152.20 o 
   1   4   1      130.96      137.40     67.99 o 
   2   4   1     2898.62     3559.54    401.89 o 
   3   4   1     2155.50     2401.46     73.40 o 
   4   4   1     1239.40     1186.54     71.11 o 
   5   4   1     7493.87     7259.04    138.50 o 
   6   4   1     3473.33     3048.96    147.42 o 
   7   4   1     8753.28     8663.56    169.19 o 
   8   4   1     1976.87     1921.64    199.41 o 
   9   4   1     5589.31     5521.48    189.16 o 
  10   4   1      324.40      328.40     83.12 o 
  11   4   1     2640.09     2142.16    192.91 o 
  12   4   1       45.01       24.62    102.60 o 
  13   4   1     4528.88     3832.78    254.81 o 
  14   4   1      327.10      261.45    132.60 o 
  15   4   1      733.87      358.63    177.78 o 
 -15   5   1      933.47     1377.94    205.80 o 
 -14   5   1     1626.68     1186.65    147.63 o 
 -13   5   1       31.42       23.16     90.29 o 
 -12   5   1     6407.63     6257.08    234.20 o 
 -11   5   1       26.35      117.58     76.64 o 
 -10   5   1     1935.57     1533.62    127.14 o 
  -9   5   1      106.70      177.35     69.71 o 
  -8   5   1      150.02      125.84     68.88 o 
  -7   5   1      126.03      118.78     69.25 o 
  -6   5   1       77.14      137.06     55.76 o 
  -5   5   1       34.76      126.73    142.81 o 
  -4   5   1      527.63      630.87     86.26 o 
  -3   5   1      960.35     1469.06    117.60 o 
  -2   5   1      825.07      757.55     62.51 o 
   0   5   1      522.92      407.13     55.40 o 
   1   5   1       12.51     -111.97     75.63 o 
   2   5   1     1075.67     1229.14     67.39 o 
   3   5   1     7467.81     7549.81    170.80 o 
   4   5   1      127.94      116.66     35.88 o 
   5   5   1       12.06      -42.91     44.09 o 
   6   5   1     1794.88     1924.07     84.92 o 
   7   5   1     4026.24     3964.15    138.15 o 
   8   5   1     2764.97     2859.17    144.26 o 
   9   5   1      225.95      285.71     81.64 o 
  10   5   1     3383.27     3236.01    167.80 o 
  11   5   1     2785.41     2834.29    169.53 o 
  12   5   1     2801.68     3045.44    348.16 o 
  13   5   1      691.75      759.04    129.00 o 
  14   5   1     2461.64     1945.29    218.98 o 
  15   5   1     1101.81     1325.52    208.63 o 
 -14   6   1      861.95     1228.36    154.75 o 
 -13   6   1      953.36     1092.23    142.89 o 
 -12   6   1      668.78      842.69    126.76 o 
 -11   6   1      732.78      720.88    117.49 o 
 -10   6   1       15.23       27.36     73.63 o 
  -9   6   1        5.44      179.70     75.09 o 
  -8   6   1       54.56      220.50     86.79 o 
  -7   6   1      105.18       79.36     84.75 o 
  -6   6   1      270.91      347.18     90.30 o 
  -5   6   1      412.51      452.15     96.21 o 
  -4   6   1      956.75     1155.07    221.97 o 
  -3   6   1     3954.41     3881.78    105.78 o 
  -2   6   1     4503.72     4797.99    297.18 o 
  -1   6   1     6502.79     6164.56    197.59 o 
   0   6   1     1251.40     1303.06    104.03 o 
   1   6   1     2965.26     3119.98    114.48 o 
   2   6   1      575.65      715.38    103.73 o 
   3   6   1      322.55      288.66     44.69 o 
   4   6   1       39.86       23.59     39.11 o 
   5   6   1       21.97      -11.71     35.82 o 
   6   6   1      739.74      515.44    104.07 o 
   7   6   1      653.63      692.21    205.46 o 
   8   6   1     1467.06     1444.24    142.51 o 
   9   6   1     1221.33     1203.22    183.26 o 
  10   6   1     2896.78     2842.50    168.45 o 
  11   6   1      629.25      557.01    108.42 o 
  12   6   1     3028.73     3283.38    208.11 o 
  13   6   1      507.50      416.65    117.98 o 
  14   6   1     3840.59     3816.38    282.22 o 
 -14   7   1       42.73      -27.24    111.30 o 
 -13   7   1       94.05      136.85    110.98 o 
 -12   7   1       15.02       12.90    103.79 o 
 -11   7   1        2.82      -87.01    101.06 o 
 -10   7   1        0.28      -71.77    103.71 o 
  -9   7   1     1533.73     1680.30    173.33 o 
  -8   7   1      208.42      200.89     99.55 o 
  -7   7   1     2218.54     2469.13    190.61 o 
  -6   7   1      340.20      319.88     82.06 o 
  -5   7   1     4803.89     5434.12    177.79 o 
  -4   7   1     5609.95     6496.31    190.12 o 
  -3   7   1     2095.91     2183.86    139.67 o 
  -2   7   1     1346.24     1390.66    109.70 o 
  -1   7   1     3505.06     3511.77    108.29 o 
   0   7   1     2088.45     2136.14    108.72 o 
   1   7   1      868.97      766.47     75.29 o 
   2   7   1     2939.57     3042.77    119.20 o 
   3   7   1       75.57      -28.44     38.16 o 
   4   7   1      945.36     1108.95    210.14 o 
   5   7   1      749.61      865.30     88.30 o 
   6   7   1       19.87       39.99    105.00 o 
   7   7   1      730.02      413.93    111.99 o 
   8   7   1       64.58      203.80     98.88 o 
   9   7   1      171.79      167.51    102.56 o 
  10   7   1        2.69       51.32     83.23 o 
  11   7   1     4015.32     4237.19    213.76 o 
  12   7   1        1.99       75.58     99.17 o 
  13   7   1     2846.46     2833.42    204.70 o 
 -13   8   1      166.16      228.77    147.34 o 
 -12   8   1      347.20      276.86    144.12 o 
 -11   8   1      811.06      924.46    171.60 o 
 -10   8   1     1562.02     1673.87    189.74 o 
  -9   8   1     2102.08     1563.40    181.96 o 
  -8   8   1     3728.27     4034.19    240.49 o 
  -7   8   1        4.03       58.59     94.49 o 
  -6   8   1     5452.14     5129.55    248.14 o 
  -5   8   1      951.00     1011.19    108.77 o 
  -4   8   1     2344.16     2585.54    142.53 o 
  -3   8   1      600.77      976.55    165.84 o 
  -2   8   1     1539.82     1538.42    145.25 o 
  -1   8   1      516.28      516.29     62.47 o 
   0   8   1      133.08      257.57     54.47 o 
   1   8   1      500.10      590.04     78.18 o 
   2   8   1      502.36      521.08     74.16 o 
   3   8   1     2730.09     3117.59    152.80 o 
   4   8   1     1038.61     1265.66    109.48 o 
   5   8   1     2428.88     2897.85    277.44 o 
   6   8   1      665.26      405.92    124.12 o 
   7   8   1     3565.68     3550.16    290.62 o 
   8   8   1      366.38      150.32    109.35 o 
   9   8   1     1934.72     2013.73    227.82 o 
  10   8   1      304.18      390.49    134.21 o 
  11   8   1      570.46      342.76    258.57 o 
  12   8   1     1019.76     1312.81    242.81 o 
  13   8   1      353.89      150.13    145.98 o 
 -12   9   1     1170.84     1095.43    195.47 o 
 -11   9   1      417.91      477.61    159.42 o 
 -10   9   1     1169.86     1005.92    178.72 o 
  -9   9   1      471.16      492.99    288.72 o 
  -8   9   1      439.49      630.06    177.87 o 
  -7   9   1      765.98      566.26    131.30 o 
  -6   9   1     1212.13     1028.61    154.55 o 
  -5   9   1     1388.05     1377.04    122.99 o 
  -4   9   1      299.57      265.41     84.63 o 
  -3   9   1      169.49      245.40     87.53 o 
  -2   9   1      871.05      827.53    132.97 o 
  -1   9   1      210.98      242.25     85.36 o 
   0   9   1     4390.46     4362.71    172.95 o 
   1   9   1      289.48      456.74    122.28 o 
   2   9   1      546.99      377.83    113.18 o 
   3   9   1      194.92      196.35     82.44 o 
   4   9   1      231.90      231.49     81.62 o 
   5   9   1     1487.15     1376.52    166.04 o 
   6   9   1     1049.00     1130.40    158.42 o 
   7   9   1      194.17       40.40    107.18 o 
   8   9   1     2716.16     2961.79    284.33 o 
   9   9   1      691.25      770.82    164.97 o 
  10   9   1     3643.73     3730.42    269.52 o 
  11   9   1       12.53       39.46    137.80 o 
 -10  10   1        2.30      -33.00    127.47 o 
  -9  10   1        2.99      -18.49    132.82 o 
  -8  10   1      463.79      189.82    132.42 o 
  -7  10   1     1822.94     1627.39    219.21 o 
  -6  10   1      144.40      149.92    119.00 o 
  -5  10   1     2477.77     2732.41    216.18 o 
  -4  10   1       15.06      165.94     86.55 o 
  -3  10   1     3172.46     3186.47    147.61 o 
  -2  10   1        2.84      -74.55     74.78 o 
  -1  10   1     6448.85     6035.10    284.22 o 
   0  10   1      969.14      918.74    197.68 o 
   1  10   1     9226.48     9546.29    342.09 o 
   2  10   1      540.85      453.29    126.69 o 
   3  10   1     1655.47     1770.39    143.29 o 
   4  10   1      150.28      120.04    107.93 o 
   5  10   1      490.31      464.90    172.87 o 
   6  10   1      107.56     -124.01    104.06 o 
   7  10   1       18.87      -76.40    111.35 o 
   8  10   1      874.49      581.88    164.63 o 
   9  10   1      738.41      725.91    411.63 o 
  10  10   1     1435.86     1307.99    211.83 o 
  -9  11   1        1.25       22.85    137.79 o 
  -8  11   1      997.14     1257.79    200.96 o 
  -7  11   1      388.79      288.10    162.62 o 
  -6  11   1     3272.87     3494.46    257.46 o 
  -5  11   1       76.00      206.64     98.20 o 
  -4  11   1     3545.06     3698.70    198.69 o 
  -3  11   1      972.29     1094.85    142.70 o 
  -2  11   1     4674.38     5348.68    236.11 o 
  -1  11   1     1067.19      879.56    162.09 o 
   0  11   1     6962.75     7844.61    335.74 o 
   1  11   1        0.49      -37.83    108.18 o 
   2  11   1     5636.99     5962.64    300.78 o 
   3  11   1      123.98      131.50    123.57 o 
   4  11   1     1344.85     1307.22    187.18 o 
   5  11   1       62.85      -68.85    115.88 o 
   6  11   1      906.31     1250.30    188.86 o 
   7  11   1      247.11      245.85    140.13 o 
   8  11   1       11.98       -0.56    141.60 o 
  -7  12   1     2881.89     2497.09    257.36 o 
  -6  12   1     1210.07     1138.82    170.40 o 
  -5  12   1     4093.20     4304.98    295.92 o 
  -4  12   1     1466.40     1638.07    211.28 o 
  -3  12   1     2996.26     3019.81    326.88 o 
  -2  12   1      665.65      653.77    135.65 o 
  -1  12   1     3393.32     3051.94    247.08 o 
   0  12   1     1194.68     1009.59    445.31 o 
   1  12   1     3828.50     3855.69    269.13 o 
   2  12   1      196.56       92.78    138.77 o 
   3  12   1     1951.46     1744.85    216.58 o 
   4  12   1      194.11      292.67    147.72 o 
   5  12   1     1853.76     1849.06    228.65 o 
   6  12   1      454.05      438.98    160.76 o 
  -2  13   1      305.77       15.88    147.51 o 
  -1  13   1      712.03      765.12    156.92 o 
   0  13   1      495.89      608.19    247.89 o 
   1  13   1       68.22      141.97    154.38 o 
   2  13   1      612.43      809.52    192.07 o 
 -16   0   2        7.72      -84.58    175.54 o 
 -14   0   2      121.32       39.10    140.92 o 
 -12   0   2     1522.89     1314.40    218.44 o 
 -10   0   2     1401.45     1303.61    119.44 o 
  -8   0   2    16030.15    15984.47    322.20 o 
  -6   0   2    70335.73    71322.21    885.73 o 
  -4   0   2   106148.63   107838.66   1859.20 o 
  -2   0   2   162339.23   170045.56   2279.71 o 
   0   0   2   106405.98   109020.97    972.43 o 
   2   0   2    98152.61    96271.66   1061.34 o 
   4   0   2    22296.62    21171.60    321.73 o 
   6   0   2       30.71       10.56     40.52 o 
   8   0   2     1962.47     1839.69    252.29 o 
  10   0   2     5953.42     7124.83    377.96 o 
  12   0   2       20.22       14.13    110.94 o 
  14   0   2     3664.96     3822.80    361.59 o 
  16   0   2      700.98      933.52    268.22 o 
 -16   1   2      259.46      195.80    142.48 o 
 -15   1   2       64.76      148.95    122.21 o 
 -14   1   2      956.63     1100.11    165.29 o 
 -13   1   2      501.12      497.95    234.54 o 
 -12   1   2     4656.60     4877.82    188.11 o 
 -11   1   2       34.45       83.96     67.69 o 
 -10   1   2    15490.14    15553.56    245.69 o 
  -9   1   2     5370.41     5449.89    135.52 o 
  -8   1   2    15905.40    16073.83    227.70 o 
  -7   1   2    20355.29    20960.27    392.89 o 
  -6   1   2     8158.05     7569.86    133.04 o 
  -5   1   2    46070.70    45626.95    438.46 o 
  -4   1   2     4907.33     4763.56     90.82 o 
  -3   1   2    22925.74    23601.11    231.39 o 
  -2   1   2     1025.29     1299.49     52.21 o 
  -1   1   2    23453.25    24579.25    189.05 o 
   0   1   2     2241.74     2084.44     47.18 o 
   1   1   2    62871.64    64045.84    455.75 o 
   2   1   2    48547.09    48202.09    474.34 o 
   3   1   2    12889.33    12512.22    179.93 o 
   4   1   2     2129.65     1914.99     64.63 o 
   5   1   2      574.52      570.57     45.16 o 
   6   1   2     4717.69     4379.14    106.50 o 
   7   1   2      680.77      739.66     90.72 o 
   8   1   2     1203.61     1190.82     90.12 o 
   9   1   2     4032.56     4302.12    179.00 o 
  10   1   2      354.13      468.84     79.98 o 
  11   1   2     1102.52     1026.58    137.26 o 
  12   1   2        8.65       25.90     87.83 o 
  13   1   2     2396.38     2719.05    218.59 o 
  14   1   2      144.49       10.71    105.34 o 
  15   1   2     1064.75     1672.69    261.33 o 
  16   1   2      143.46       95.12    140.72 o 
 -16   2   2      122.30      -11.80    129.11 o 
 -15   2   2     1053.95     1445.88    195.51 o 
 -14   2   2        0.32      -17.59    102.13 o 
 -13   2   2     3836.92     4324.06    251.14 o 
 -12   2   2     1181.95     1236.84    118.04 o 
 -11   2   2    12860.15    13618.28    296.45 o 
 -10   2   2      751.46      714.35     90.05 o 
  -9   2   2    16894.21    16634.64    305.61 o 
  -8   2   2     1081.46     1150.17     78.07 o 
  -7   2   2    35590.97    34013.23    364.32 o 
  -6   2   2     3168.97     3401.25     93.39 o 
  -5   2   2    13729.52    12798.34    172.73 o 
  -4   2   2     4971.82     5038.10    119.16 o 
  -3   2   2    10079.87     9980.43    159.34 o 
  -2   2   2     1734.82     2048.87     81.49 o 
  -1   2   2      226.80      151.68     38.26 o 
   0   2   2       14.27       22.85     28.50 o 
   1   2   2     1106.41     1476.77     50.77 o 
   2   2   2      329.57      387.19     28.42 o 
   3   2   2     9071.28     8143.42    177.41 o 
   4   2   2     3389.70     3286.48     84.43 o 
   5   2   2    16608.08    15161.54    250.71 o 
   6   2   2      911.93     1174.87    139.88 o 
   7   2   2     9197.98     8594.04    164.82 o 
   8   2   2      244.52      283.68     65.85 o 
   9   2   2     1238.71     1221.45     98.91 o 
  10   2   2     2158.83     2297.90    131.27 o 
  11   2   2      289.55      121.48     72.15 o 
  12   2   2        8.27      -76.19    106.98 o 
  13   2   2        0.50      117.99    107.96 o 
  14   2   2      979.90      832.59    194.49 o 
  15   2   2      651.01      348.00    142.18 o 
 -16   3   2      338.55      658.16    165.41 o 
 -15   3   2        6.63      -61.00    116.19 o 
 -14   3   2     1875.51     2033.95    258.92 o 
 -13   3   2      270.47      225.79     88.53 o 
 -12   3   2     4220.79     4515.75    195.36 o 
 -11   3   2        0.13       67.73     72.52 o 
 -10   3   2    18488.31    18733.07    419.55 o 
  -9   3   2     2074.33     1930.52    120.69 o 
  -8   3   2    18410.86    17781.98    464.88 o 
  -7   3   2     3531.47     3516.08    133.69 o 
  -6   3   2    21184.44    20394.53    308.47 o 
  -5   3   2     7532.13     7348.85    162.20 o 
  -4   3   2    12956.88    12803.92    211.46 o 
  -3   3   2    14669.16    14603.83    266.33 o 
  -2   3   2    31687.87    34533.88    473.61 o 
  -1   3   2      446.74      327.80     50.01 o 
   0   3   2     8250.60     9629.98    186.96 o 
   1   3   2     9360.78     9103.91    171.74 o 
   2   3   2     5334.13     4874.10     88.87 o 
   3   3   2      383.66      334.67     36.04 o 
   4   3   2     5981.89     5551.49    222.22 o 
   5   3   2     2850.60     2829.68     88.92 o 
   6   3   2    10317.79    10181.86    175.70 o 
   7   3   2        2.77        8.88     38.43 o 
   8   3   2     1811.06     1823.92    121.07 o 
   9   3   2       55.39        2.67     60.10 o 
  10   3   2      148.46      102.55     72.23 o 
  11   3   2      874.86     1121.26    114.75 o 
  12   3   2       44.02     -141.60     94.40 o 
  13   3   2       87.87      197.38    214.39 o 
  14   3   2      859.14      659.08    152.95 o 
  15   3   2       26.26       38.42    125.66 o 
 -16   4   2      163.45       60.51    141.16 o 
 -15   4   2      116.44      234.76    135.30 o 
 -14   4   2       10.99       73.64    102.34 o 
 -13   4   2     1030.14      997.42    129.88 o 
 -12   4   2      225.08      242.10     86.68 o 
 -11   4   2     2735.80     2734.07    155.25 o 
 -10   4   2     4747.01     4403.92    176.24 o 
  -9   4   2     9274.23     9563.56    262.85 o 
  -8   4   2     4684.38     4490.91    161.96 o 
  -7   4   2     9470.07     9669.46    219.56 o 
  -6   4   2    25958.77    26336.93    380.96 o 
  -5   4   2     2933.41     2675.58    110.67 o 
  -4   4   2    36075.33    36540.47    549.11 o 
  -3   4   2     6838.62     7618.62    347.38 o 
  -2   4   2    69127.36    70815.02   1302.17 o 
  -1   4   2      461.71      382.67     90.01 o 
   0   4   2    47627.69    48842.48    631.42 o 
   1   4   2      958.59      714.21     83.21 o 
   2   4   2    37046.69    37053.56    364.98 o 
   3   4   2        8.99        7.83     24.39 o 
   4   4   2    12049.62    12326.84    154.68 o 
   5   4   2       28.73       39.71     34.84 o 
   6   4   2      971.91     1017.17     67.36 o 
   7   4   2      189.25      141.07     57.84 o 
   8   4   2       70.27       48.46     46.89 o 
   9   4   2      278.04      241.09     76.98 o 
  10   4   2     1639.60     1749.51    139.08 o 
  11   4   2      789.99      801.98    108.86 o 
  12   4   2     1092.81     1075.09    125.75 o 
  13   4   2     1315.21     1229.19    177.67 o 
  14   4   2     1228.18     1890.98    361.33 o 
  15   4   2      552.32      276.06    148.48 o 
 -15   5   2       63.01      108.80    129.42 o 
 -14   5   2      489.12      582.07    125.32 o 
 -13   5   2      288.83      348.65    107.56 o 
 -12   5   2        4.16      205.61     89.21 o 
 -11   5   2       11.63       13.41     87.17 o 
 -10   5   2      117.55      129.83     78.76 o 
  -9   5   2     5240.61     5413.08    198.00 o 
  -8   5   2       44.74       16.29     57.28 o 
  -7   5   2    10113.79    10200.26    239.30 o 
  -6   5   2      480.51      442.39    107.50 o 
  -5   5   2    18529.41    18891.49    386.59 o 
  -4   5   2        0.04       45.55     55.21 o 
  -3   5   2    35335.46    34853.70    545.53 o 
  -2   5   2     2042.11     1833.41     81.20 o 
  -1   5   2    58743.86    60256.98    826.02 o 
   0   5   2      705.45      607.46     70.96 o 
   1   5   2    44885.68    45340.17    607.03 o 
   2   5   2     5126.54     4780.79    123.40 o 
   3   5   2     9034.24     8700.69    148.47 o 
   4   5   2     7490.62     7299.70    155.35 o 
   5   5   2     2427.64     2638.48     76.98 o 
   6   5   2     6066.57     5878.79    159.66 o 
   7   5   2      870.53      913.28     73.76 o 
   8   5   2     6213.98     6405.34    213.96 o 
   9   5   2     1234.46     1321.15    118.45 o 
  10   5   2     4762.07     4549.09    192.60 o 
  11   5   2     3092.88     3284.78    180.38 o 
  12   5   2     1268.05     1162.71    134.04 o 
  13   5   2     1377.59     1732.49    455.73 o 
  14   5   2      807.49     1141.08    189.21 o 
 -15   6   2      219.95      191.06    141.89 o 
 -14   6   2      140.94      121.74    105.02 o 
 -13   6   2     1201.47     1458.62    176.02 o 
 -12   6   2      347.60      407.40    105.31 o 
 -11   6   2     4594.35     4527.55    209.19 o 
 -10   6   2       39.96       63.95     70.73 o 
  -9   6   2     5177.01     5247.49    197.19 o 
  -8   6   2     2090.22     1947.00    157.48 o 
  -7   6   2     3953.06     3986.51    284.67 o 
  -6   6   2     5363.29     5300.95    219.20 o 
  -5   6   2     2619.73     2529.23    155.77 o 
  -4   6   2     4792.31     4593.89    193.13 o 
  -3   6   2      338.86      556.70     89.17 o 
  -2   6   2     6614.30     6267.61    163.51 o 
  -1   6   2     4941.17     4959.89    303.45 o 
   0   6   2     2129.91     2184.74    126.53 o 
   1   6   2     9396.82     9465.57    193.34 o 
   2   6   2     1651.11     1559.65    115.30 o 
   3   6   2    15869.66    15043.99    246.71 o 
   4   6   2      423.74      365.19     48.69 o 
   5   6   2    14956.80    14258.05    210.31 o 
   6   6   2      350.13      274.58     62.54 o 
   7   6   2     7415.95     7134.25    217.32 o 
   8   6   2     3072.40     2919.21    155.85 o 
   9   6   2     6412.09     6040.81    217.50 o 
  10   6   2     2056.46     2247.14    156.58 o 
  11   6   2      694.68      859.92    126.11 o 
  12   6   2     1920.44     1923.02    164.57 o 
  13   6   2      411.86      417.74    119.63 o 
  14   6   2      253.67      227.64    139.50 o 
 -14   7   2      834.51     1039.53    204.14 o 
 -13   7   2       45.57      135.06    133.87 o 
 -12   7   2     3158.39     3292.84    242.04 o 
 -11   7   2       55.35      135.75    113.97 o 
 -10   7   2     6625.37     6700.36    295.69 o 
  -9   7   2       11.22       92.74    131.61 o 
  -8   7   2     9832.91    10770.68    353.15 o 
  -7   7   2       28.18      121.02     95.80 o 
  -6   7   2     7707.63     7243.09    314.99 o 
  -5   7   2       19.94      124.84     81.81 o 
  -4   7   2     2859.74     3145.43    180.53 o 
  -3   7   2      711.53      938.86    116.90 o 
  -2   7   2      583.37      511.00    106.00 o 
  -1   7   2      233.70      226.69     62.51 o 
   0   7   2     1495.55     1556.82     97.35 o 
   1   7   2     2090.05     2139.82    105.95 o 
   2   7   2     5025.04     4705.90    144.76 o 
   3   7   2      545.65      500.77     59.24 o 
   4   7   2    14935.14    14163.94    221.67 o 
   5   7   2     1237.83     1193.57    166.93 o 
   6   7   2     9669.19     9199.59    315.52 o 
   7   7   2     1850.10     1662.10    258.14 o 
   8   7   2     2832.56     2626.60    195.30 o 
   9   7   2      210.52      280.67    112.48 o 
  10   7   2      427.24      459.85    106.02 o 
  11   7   2      156.77      199.01    100.43 o 
  12   7   2       12.62       68.18     98.71 o 
  13   7   2      236.53      275.71    120.97 o 
 -13   8   2     1167.53     1165.02    255.65 o 
 -12   8   2        1.10       45.08    127.80 o 
 -11   8   2     1289.03     1314.68    185.50 o 
 -10   8   2      450.08      418.72    130.50 o 
  -9   8   2     5964.07     5528.56    277.01 o 
  -8   8   2     1908.69     1886.39    238.85 o 
  -7   8   2     5286.09     5206.48    263.57 o 
  -6   8   2     7111.26     7876.10    227.83 o 
  -5   8   2     5502.88     5550.54    194.83 o 
  -4   8   2    11889.20    13017.93    288.30 o 
  -3   8   2     1179.02     1211.14    109.61 o 
  -2   8   2    10800.20    11463.07    261.31 o 
  -1   8   2       80.25       85.91     48.56 o 
   0   8   2     7008.42     7110.15    224.53 o 
   1   8   2      228.39      265.66     66.96 o 
   2   8   2     9812.80    10302.58    226.42 o 
   3   8   2     3047.70     3249.71    153.78 o 
   4   8   2     2537.97     2687.02    141.96 o 
   5   8   2     5357.21     4889.89    272.53 o 
   6   8   2     1318.02     1115.39    149.83 o 
   7   8   2     1229.63     1469.75    165.47 o 
   8   8   2        0.22      -54.82     97.25 o 
   9   8   2      244.93      226.53    122.56 o 
  10   8   2        0.85      -16.60    117.01 o 
  11   8   2       17.77       42.89    127.18 o 
  12   8   2      259.73      477.26    160.74 o 
 -12   9   2        2.78       -6.84    178.64 o 
 -11   9   2      383.54      533.40    162.83 o 
 -10   9   2      112.14       88.65    123.61 o 
  -9   9   2      252.62      197.41    124.63 o 
  -8   9   2      358.31      423.59    125.74 o 
  -7   9   2     4713.17     5549.48    274.34 o 
  -6   9   2      458.57      414.82    120.92 o 
  -5   9   2    11684.57    11644.75    290.78 o 
  -4   9   2      112.41      122.41    111.55 o 
  -3   9   2    20898.70    22445.39    351.06 o 
  -2   9   2      215.49      285.81     84.12 o 
  -1   9   2    16860.35    17152.89    339.93 o 
   0   9   2       11.92       16.06     77.75 o 
   1   9   2    11447.35    11584.52    553.84 o 
   2   9   2      696.14      433.92    111.11 o 
   3   9   2     6476.24     6859.75    225.63 o 
   4   9   2       34.10     -102.33     88.62 o 
   5   9   2      450.04      569.24    136.24 o 
   6   9   2      336.85      418.89    125.70 o 
   7   9   2       61.16      205.84    117.07 o 
   8   9   2      313.36      275.19    127.66 o 
   9   9   2      289.49      427.25    150.70 o 
  10   9   2      654.44      668.80    162.19 o 
  11   9   2      578.05      552.02    173.13 o 
 -11  10   2     1228.08     1643.95    220.18 o 
 -10  10   2      180.17      -52.26    133.56 o 
  -9  10   2      545.68      497.15    159.63 o 
  -8  10   2      266.65      151.01    249.01 o 
  -7  10   2      583.58      354.33    131.74 o 
  -6  10   2     1489.11     1633.63    184.41 o 
  -5  10   2      164.66        9.65    108.73 o 
  -4  10   2     2990.27     3052.68    148.70 o 
  -3  10   2       42.12       -5.42     66.65 o 
  -2  10   2     5247.16     5157.35    212.12 o 
  -1  10   2      342.99      310.05    146.77 o 
   0  10   2     6523.06     6624.45    293.69 o 
   1  10   2     2730.42     2579.66    198.91 o 
   2  10   2     2558.08     2439.18    162.08 o 
   3  10   2     3310.95     3163.49    255.51 o 
   4  10   2       58.81       66.75    108.11 o 
   5  10   2     2812.08     2937.16    226.29 o 
   6  10   2      136.99      184.54    119.94 o 
   7  10   2     3641.29     3700.71    262.92 o 
   8  10   2      919.60      691.52    167.40 o 
   9  10   2     2268.74     2406.31    362.71 o 
  10  10   2      921.37     1266.68    206.99 o 
  -9  11   2      970.48      612.57    180.28 o 
  -8  11   2     2360.32     2500.98    244.46 o 
  -7  11   2       27.87       86.21    154.18 o 
  -6  11   2     1515.57     1551.25    213.54 o 
  -5  11   2        3.57       69.42     89.61 o 
  -4  11   2       99.28      -68.94     88.24 o 
  -3  11   2       43.36      122.83     97.50 o 
  -2  11   2        1.15       40.96     88.99 o 
  -1  11   2       13.91      -15.93    117.55 o 
   0  11   2     3620.55     3751.89    251.43 o 
   1  11   2        5.24     -153.98    102.65 o 
   2  11   2     3005.84     3209.79    238.77 o 
   3  11   2       13.42       63.76    120.84 o 
   4  11   2     4973.94     5235.66    301.92 o 
   5  11   2      230.48       34.34    120.20 o 
   6  11   2     4366.39     4079.44    281.76 o 
   7  11   2      608.33      626.84    226.10 o 
   8  11   2     3092.82     2971.65    399.06 o 
  -7  12   2     1934.01     2320.09    194.38 o 
  -6  12   2     1307.84     1505.13    168.58 o 
  -5  12   2     1753.41     1459.35    337.65 o 
  -4  12   2     1599.73     1486.31    206.04 o 
  -3  12   2      363.50      302.03    124.06 o 
  -2  12   2     1427.24     1680.46    200.54 o 
  -1  12   2        1.22       54.48    131.13 o 
   0  12   2     2229.74     2502.26    318.01 o 
   1  12   2     3237.40     2927.94    360.64 o 
   2  12   2     1195.58     1058.37    210.43 o 
   3  12   2     3062.87     3433.45    575.81 o 
   4  12   2     1994.69     2416.69    248.02 o 
   5  12   2     3040.93     2829.38    698.89 o 
   6  12   2      536.20      506.59    171.82 o 
  -2  13   2       84.80      204.01    160.13 o 
  -1  13   2     6620.91     7508.72    307.21 o 
   0  13   2      252.72      118.26    159.45 o 
   1  13   2     2833.77     2743.58    270.76 o 
 -17   0   3      963.09      510.60    241.52 o 
 -15   0   3     3166.92     2830.88    332.13 o 
 -13   0   3    12615.70    12413.62    551.60 o 
 -11   0   3     6519.42     6002.65    224.88 o 
  -9   0   3     2753.13     2768.02    147.86 o 
  -7   0   3      291.43      226.94     66.93 o 
  -5   0   3      318.74      265.40     50.49 o 
  -3   0   3      235.97      305.67     41.93 o 
  -1   0   3     2052.99     2024.64     65.12 o 
   1   0   3     9919.15     9967.91    261.85 o 
   3   0   3      808.10      895.73     88.98 o 
   5   0   3    10106.27     9500.24    206.02 o 
   7   0   3    13452.92    12475.40    455.30 o 
   9   0   3     9811.63     9361.52    294.58 o 
  11   0   3     1793.56     1665.66    233.94 o 
  13   0   3     2581.20     2553.53    302.85 o 
  15   0   3        0.34      -39.62    185.53 o 
 -17   1   3      177.35      217.48    172.01 o 
 -16   1   3     1730.00     1831.01    213.95 o 
 -15   1   3      213.47      469.52    134.24 o 
 -14   1   3     3030.62     2973.42    660.13 o 
 -13   1   3      175.49      184.89    104.02 o 
 -12   1   3     3209.17     3299.53    161.83 o 
 -11   1   3      932.08      801.90     77.99 o 
 -10   1   3     1190.65     1108.34    106.30 o 
  -9   1   3      140.43      242.42     54.68 o 
  -8   1   3     1475.87     1582.22     79.37 o 
  -7   1   3     1294.99     1513.51    124.72 o 
  -6   1   3      361.33      552.63     46.14 o 
  -5   1   3       88.86      156.16     50.87 o 
  -4   1   3      505.12      625.95     50.13 o 
  -3   1   3     1227.91     1510.82     57.41 o 
  -2   1   3      170.53      215.06     30.19 o 
  -1   1   3      926.61      903.39     38.86 o 
   0   1   3      841.05      842.19     40.63 o 
   1   1   3      545.53      462.12     25.32 o 
   2   1   3      539.29      559.06     72.43 o 
   3   1   3      519.11      605.98     41.82 o 
   4   1   3     5456.15     5215.88    140.08 o 
   5   1   3      829.19     1067.97     52.30 o 
   6   1   3     7734.04     7536.80    143.82 o 
   7   1   3       83.50      156.88     43.19 o 
   8   1   3     6085.98     5666.52    161.27 o 
   9   1   3     2434.15     2396.01    121.63 o 
  10   1   3     1171.99     1090.22    163.91 o 
  11   1   3     1203.08     1202.06    147.39 o 
  12   1   3     2233.57     1839.04    179.58 o 
  13   1   3     3149.92     3335.49    274.77 o 
  14   1   3      341.20      109.09    121.36 o 
  15   1   3     1832.58     2132.91    314.48 o 
 -16   2   3      506.62      817.74    178.00 o 
 -15   2   3      144.69      166.17    123.25 o 
 -14   2   3      222.42      420.62    151.17 o 
 -13   2   3       19.02       35.48     78.81 o 
 -12   2   3     1121.48      986.28    136.52 o 
 -11   2   3       89.83      122.08     81.83 o 
 -10   2   3     1325.13     1353.93     85.35 o 
  -9   2   3        7.58      203.07     51.58 o 
  -8   2   3     9213.66     9884.14    176.80 o 
  -7   2   3      366.68      410.56     64.96 o 
  -6   2   3     4595.93     4924.41    111.14 o 
  -5   2   3      967.06     1016.10     79.89 o 
  -4   2   3     4493.22     4684.60    112.91 o 
  -3   2   3      379.19      316.31     46.63 o 
  -2   2   3        0.05      -31.65     21.10 o 
  -1   2   3      123.08      117.54     27.13 o 
   0   2   3      725.02      907.49     45.87 o 
   1   2   3    16578.87    16902.66    160.37 o 
   2   2   3      402.75      400.98     28.08 o 
   3   2   3        0.43        3.48     27.89 o 
   4   2   3        0.32       37.99     28.51 o 
   5   2   3      663.14      798.09     54.91 o 
   6   2   3      400.49      293.13     53.96 o 
   7   2   3      238.64      264.52     66.36 o 
   8   2   3     3298.44     3235.73    115.04 o 
   9   2   3       35.76      -58.68     54.69 o 
  10   2   3     4381.58     4503.91    208.37 o 
  11   2   3       10.06       -5.80     88.55 o 
  12   2   3     5359.85     5696.09    422.23 o 
  13   2   3      159.86      214.53    111.45 o 
  14   2   3     4756.96     4938.21    414.22 o 
  15   2   3        0.02      124.83    131.45 o 
 -16   3   3      449.90      353.41    167.79 o 
 -15   3   3      204.40      277.87    129.94 o 
 -14   3   3      635.28      605.74    142.35 o 
 -13   3   3       58.21        0.80    108.80 o 
 -12   3   3       27.96       70.53     85.57 o 
 -11   3   3     1119.27      929.27    105.57 o 
 -10   3   3     2829.47     2719.04    173.01 o 
  -9   3   3     2891.66     3109.70    140.70 o 
  -8   3   3     2201.96     2301.25    119.38 o 
  -7   3   3     8433.73     8996.71    202.25 o 
  -6   3   3      647.71      775.02     70.23 o 
  -5   3   3     2401.98     2416.20     98.43 o 
  -4   3   3      430.96      640.99    166.93 o 
  -3   3   3      357.48      575.87     95.61 o 
  -2   3   3     3238.45     3486.73     97.24 o 
  -1   3   3      191.15      128.83     44.29 o 
   0   3   3     3465.04     3579.48    113.54 o 
   1   3   3     5813.63     6223.55    144.10 o 
   2   3   3     4627.89     4550.28     87.74 o 
   3   3   3     2142.25     2099.94     60.47 o 
   4   3   3     3493.90     3294.86    150.80 o 
   5   3   3       41.05       39.48     39.38 o 
   6   3   3     7362.95     7121.76    149.10 o 
   7   3   3      332.42      313.52     53.48 o 
   8   3   3     4135.61     3794.20    125.29 o 
   9   3   3     1103.79     1112.04    103.05 o 
  10   3   3     1293.63     1123.55    167.86 o 
  11   3   3     3032.78     3176.59    272.22 o 
  12   3   3      810.25      382.34    129.16 o 
  13   3   3     6354.96     7008.75    324.05 o 
  14   3   3      117.10      158.06    130.44 o 
  15   3   3     2222.98     2122.58    229.53 o 
 -16   4   3       18.10      138.71    132.62 o 
 -15   4   3     2576.41     2374.49    231.85 o 
 -14   4   3       12.42      -56.59     85.35 o 
 -13   4   3     2534.58     2339.76    256.74 o 
 -12   4   3      290.39      194.93     85.62 o 
 -11   4   3     4949.91     4989.34    194.59 o 
 -10   4   3       46.01        2.34     61.95 o 
  -9   4   3     3739.48     3731.75    156.42 o 
  -8   4   3     1253.80     1309.72    105.52 o 
  -7   4   3     1089.66     1076.82     90.98 o 
  -6   4   3       91.19      300.98     83.94 o 
  -5   4   3        8.77      -15.01     48.34 o 
  -3   4   3     3303.62     4266.82    149.05 o 
  -2   4   3     1795.33     1939.42    206.72 o 
  -1   4   3      144.20      117.69     90.53 o 
   0   4   3        0.95       15.48     38.07 o 
   1   4   3     5112.52     5332.01    210.43 o 
   2   4   3    10260.00    10338.97    174.77 o 
   3   4   3     6406.08     6731.76    119.07 o 
   4   4   3     4593.52     4302.47    108.58 o 
   5   4   3     8797.27     8295.53    159.07 o 
   6   4   3     2940.33     3073.88    106.18 o 
   7   4   3    12546.62    12164.13    331.31 o 
   8   4   3      597.07      692.32     72.06 o 
   9   4   3    12235.15    11591.98    296.21 o 
  10   4   3        0.18       51.10     85.25 o 
  11   4   3     9815.41     9137.63    267.31 o 
  12   4   3      873.46      767.92    147.79 o 
  13   4   3      584.99      301.34    128.25 o 
  14   4   3      262.36      255.08    138.47 o 
  15   4   3      265.97       20.09    129.49 o 
 -15   5   3       13.08      120.05    127.16 o 
 -14   5   3     3437.99     3359.74    331.29 o 
 -13   5   3        7.59      130.48     90.13 o 
 -12   5   3     4509.70     4361.75    202.19 o 
 -11   5   3      373.05      412.71     93.25 o 
 -10   5   3     4477.47     4604.62    184.22 o 
  -9   5   3     3927.91     3666.56    162.88 o 
  -8   5   3      805.66      717.00     88.94 o 
  -7   5   3      725.63      953.20    246.86 o 
  -6   5   3        7.28      -26.41     55.54 o 
  -5   5   3      994.09     1287.95    202.76 o 
  -4   5   3      329.63      351.77     71.86 o 
  -3   5   3       89.80      228.08    114.73 o 
  -2   5   3       56.71       30.25     52.46 o 
  -1   5   3     9378.41     9503.69    234.20 o 
   0   5   3       25.64       12.67     46.43 o 
   1   5   3      247.99      389.05     59.85 o 
   2   5   3     2359.10     2244.73    123.94 o 
   3   5   3     1396.26     1291.84     72.98 o 
   4   5   3     3040.51     2852.49     88.35 o 
   5   5   3      421.93      304.45     52.20 o 
   6   5   3     6283.34     6181.32    148.71 o 
   7   5   3     1431.99     1429.66     88.04 o 
   8   5   3     7348.80     7729.30    204.47 o 
   9   5   3     2182.61     2102.36    177.07 o 
  10   5   3    10890.33     9830.71    272.74 o 
  11   5   3     1834.55     1700.53    145.09 o 
  12   5   3     2746.33     2017.79    160.13 o 
  13   5   3      663.54      363.49    140.59 o 
  14   5   3      141.39       54.90    129.86 o 
 -15   6   3      663.31      515.95    133.44 o 
 -14   6   3       82.92       72.03    106.29 o 
 -13   6   3      265.35       -7.16     93.36 o 
 -12   6   3       88.88       58.75     87.78 o 
 -11   6   3      247.31      198.78     88.34 o 
 -10   6   3     4130.37     4418.54    191.74 o 
  -9   6   3        0.05       55.91    118.61 o 
  -8   6   3     1961.22     1921.25    157.23 o 
  -7   6   3       31.07      -44.39     72.01 o 
  -6   6   3     6432.00     6598.00    239.29 o 
  -5   6   3     1814.28     1940.65    243.76 o 
  -4   6   3     1596.95     1768.35    128.62 o 
  -3   6   3     6526.02     7141.74    546.35 o 
  -2   6   3    11728.29    12344.45    297.67 o 
  -1   6   3      809.52      827.35    206.03 o 
   0   6   3      133.33      184.63     60.85 o 
   1   6   3      721.80      702.59     79.05 o 
   2   6   3      574.12      492.44     60.26 o 
   3   6   3       22.06       58.42     49.63 o 
   4   6   3      427.13      360.46     64.10 o 
   5   6   3     2797.00     2598.82    129.73 o 
   6   6   3      433.63      415.01     61.21 o 
   7   6   3     2044.10     2064.43    132.74 o 
   8   6   3      681.40      478.20     91.59 o 
   9   6   3     1328.19     1098.01    119.44 o 
  10   6   3     3814.14     4168.24    200.03 o 
  11   6   3      662.95      438.78    107.98 o 
  12   6   3     4952.76     5296.67    394.50 o 
  13   6   3      256.96      397.56    147.19 o 
  14   6   3     3305.62     3665.01    284.11 o 
 -14   7   3       30.02     -190.01    126.67 o 
 -13   7   3      525.95      431.38    338.16 o 
 -12   7   3      245.88      425.67    141.44 o 
 -11   7   3     2587.94     2800.98    310.77 o 
 -10   7   3     3452.92     3638.36    572.02 o 
  -9   7   3     7691.84     7994.11    306.47 o 
  -8   7   3     1968.74     1947.97    173.04 o 
  -7   7   3     5988.35     6638.21    262.15 o 
  -6   7   3     1687.15     1858.25    153.22 o 
  -5   7   3     7059.86     7739.35    265.68 o 
  -4   7   3     5039.60     5311.19    219.34 o 
  -3   7   3      729.20      781.05    126.73 o 
  -2   7   3     3358.92     3550.04    117.08 o 
  -1   7   3      755.35      887.97    102.13 o 
   0   7   3     2050.17     2357.68    138.68 o 
   1   7   3      797.84      824.37     80.41 o 
   2   7   3     1307.97     1471.63     92.77 o 
   3   7   3      164.60      104.60     47.10 o 
   4   7   3     1239.01     1146.98     76.77 o 
   5   7   3       36.88       27.01     75.37 o 
   6   7   3       10.94        6.42     81.35 o 
   7   7   3     1087.99     1150.30    203.53 o 
   8   7   3      970.42      808.76    173.99 o 
   9   7   3     3014.09     2620.81    194.76 o 
  10   7   3       46.66       90.16     84.63 o 
  11   7   3     3749.34     3697.04    208.16 o 
  12   7   3        3.54       68.41    100.40 o 
  13   7   3     2437.11     2478.32    199.22 o 
 -13   8   3     1676.93     1413.06    261.67 o 
 -12   8   3     1164.76     1026.20    174.33 o 
 -11   8   3      876.80      929.09    169.16 o 
 -10   8   3     8021.68     7678.34    327.62 o 
  -9   8   3     2355.85     2838.68    214.05 o 
  -8   8   3     4309.46     4350.11    242.95 o 
  -7   8   3     2198.51     2361.89    187.24 o 
  -6   8   3     6972.59     7309.67    396.39 o 
  -5   8   3     1620.04     1647.86    213.78 o 
  -4   8   3      532.12      802.55     99.30 o 
  -3   8   3     1609.44     2054.37    201.82 o 
  -2   8   3       38.12      175.51    103.96 o 
  -1   8   3     1809.34     1796.14    119.31 o 
   0   8   3        1.52      -24.23     57.38 o 
   1   8   3     6084.97     6576.39    296.31 o 
   2   8   3      257.28      237.62     67.97 o 
   3   8   3     5096.93     5116.54    262.18 o 
   4   8   3     1606.87     1974.32    187.69 o 
   5   8   3     4771.63     4818.81    246.85 o 
   6   8   3       34.32      -30.22     90.21 o 
   7   8   3     7476.97     7714.85    313.66 o 
   8   8   3      460.88      589.42    138.67 o 
   9   8   3     3587.86     3448.13    244.69 o 
  10   8   3     1263.77     1062.89    180.69 o 
  11   8   3      960.52      703.34    312.24 o 
  12   8   3      581.50      617.25    167.39 o 
 -12   9   3     2203.62     2678.40    250.77 o 
 -11   9   3     1676.22     1564.94    206.25 o 
 -10   9   3     1312.43     1409.47    186.78 o 
  -9   9   3     1987.08     1885.57    198.01 o 
  -8   9   3      259.81      138.22    131.87 o 
  -7   9   3      264.13      297.69    119.92 o 
  -6   9   3      227.19      183.57     99.36 o 
  -5   9   3     1586.13     1789.53    118.55 o 
  -4   9   3        5.66      156.91     63.83 o 
  -3   9   3       46.39      191.39    125.18 o 
  -2   9   3       67.12       21.13     72.65 o 
  -1   9   3      252.08      404.91     90.63 o 
   0   9   3     4801.67     4900.61    218.02 o 
   1   9   3     2770.28     2644.55    235.69 o 
   2   9   3      730.65      779.95    130.36 o 
   3   9   3     1365.78     1351.83    121.05 o 
   4   9   3     3798.51     3638.03    229.14 o 
   5   9   3     1547.03     1280.10    165.55 o 
   6   9   3     5543.72     5265.47    326.36 o 
   7   9   3      365.66      336.37    124.46 o 
   8   9   3    12448.88    12366.11    427.70 o 
   9   9   3     1079.68      690.39    163.79 o 
  10   9   3     4459.76     4400.33    297.77 o 
  11   9   3        0.29      -66.41    130.65 o 
 -11  10   3     1028.44      937.60    197.88 o 
 -10  10   3        9.63     -180.39    127.17 o 
  -9  10   3      222.40      138.64    129.64 o 
  -8  10   3      172.85      215.82    128.41 o 
  -7  10   3      217.81      295.92    127.62 o 
  -6  10   3      158.12      230.42     94.40 o 
  -5  10   3      882.76      746.82     97.03 o 
  -4  10   3      113.84      241.36     78.61 o 
  -3  10   3     1340.24     1327.02    111.82 o 
  -2  10   3        8.38     -114.49     76.33 o 
  -1  10   3      519.53      468.81     99.30 o 
   0  10   3        3.61      -39.91     97.82 o 
   1  10   3      115.75       69.90    142.29 o 
   2  10   3      854.07      833.28    116.78 o 
   3  10   3      572.40      528.79    133.61 o 
   4  10   3      901.52     1021.44    291.74 o 
   5  10   3      705.42      695.84    152.21 o 
   6  10   3      286.12       78.58    189.41 o 
   7  10   3     3552.29     3585.18    262.98 o 
   8  10   3     1926.92     2087.98    227.16 o 
   9  10   3     4415.40     4939.10    314.15 o 
  10  10   3     1257.68     1236.22    258.57 o 
  -9  11   3     1795.67     1898.74    337.65 o 
  -8  11   3      274.81      378.50    122.27 o 
  -7  11   3     2577.04     3232.34    204.05 o 
  -6  11   3     1734.30     1793.74    159.31 o 
  -5  11   3     1013.44     1105.48    138.81 o 
  -4  11   3     1647.51     1751.58    132.69 o 
  -3  11   3     1865.23     2013.69    136.53 o 
  -2  11   3     3430.46     3891.81    204.15 o 
  -1  11   3       31.25       -1.11    112.49 o 
   0  11   3     1942.81     2275.13    206.61 o 
   1  11   3      237.83       86.80    118.64 o 
   2  11   3      353.62      366.37    224.72 o 
   3  11   3        1.32       84.19    119.89 o 
   4  11   3       87.89      140.26    124.40 o 
   5  11   3      182.19      243.55    163.91 o 
   6  11   3      329.01      258.11    142.98 o 
   7  11   3       21.57       -1.12    133.04 o 
   8  11   3     1637.31     1971.42    239.33 o 
  -7  12   3     3194.33     3115.29    271.12 o 
  -6  12   3     3203.29     3132.88    346.69 o 
  -5  12   3     2146.25     1807.95    321.28 o 
  -4  12   3     1264.69     1159.19    290.27 o 
  -3  12   3     2404.49     2151.87    236.18 o 
  -2  12   3      555.35      660.11    135.74 o 
  -1  12   3     1082.54     1278.52    189.35 o 
   0  12   3       23.04       71.47    135.57 o 
   1  12   3      596.87      860.80    179.11 o 
   2  12   3       92.91       72.68    142.09 o 
   3  12   3     1065.09     1154.51    197.82 o 
   4  12   3       24.52      118.65    200.18 o 
   5  12   3      321.24      392.38    160.53 o 
  -2  13   3      377.86      242.60    169.48 o 
  -1  13   3       59.23      142.59    151.73 o 
   0  13   3       75.42       59.92    151.84 o 
   1  13   3       39.21      147.48    155.97 o 
 -16   0   4     1135.01     1376.94    284.41 o 
 -14   0   4       27.08      -69.77    132.65 o 
 -12   0   4       35.88       50.72     79.50 o 
 -10   0   4     3796.97     3879.02    182.51 o 
  -8   0   4    17339.28    17532.90   1070.64 o 
  -6   0   4     8396.80     7309.57    190.25 o 
  -4   0   4    29056.88    27875.80    395.40 o 
  -2   0   4    50979.45    49312.87    954.54 o 
   0   0   4     8759.45     8789.57    220.82 o 
   2   0   4     2313.10     2420.81     95.23 o 
   4   0   4        0.71       10.51     41.42 o 
   6   0   4     3743.07     3068.38    101.77 o 
   8   0   4    12446.94    12823.28    465.81 o 
  10   0   4     8515.27     9037.86    431.01 o 
  12   0   4     4707.96     4957.53    368.31 o 
  14   0   4     3070.11     4033.14    386.22 o 
 -17   1   4      707.61      857.01    323.17 o 
 -16   1   4     1879.97     2168.78    224.85 o 
 -15   1   4      924.16     1145.66    184.76 o 
 -14   1   4     3318.98     3820.81    246.06 o 
 -13   1   4        3.26       30.58     72.50 o 
 -12   1   4     7145.05     7584.43    254.02 o 
 -11   1   4       88.20       86.59     54.53 o 
 -10   1   4     8268.37     8280.91    180.02 o 
  -9   1   4     3672.82     3694.94    154.73 o 
  -8   1   4     4727.79     4554.95    121.57 o 
  -7   1   4      647.67      591.54     53.20 o 
  -6   1   4    10506.37    10810.77    167.67 o 
  -5   1   4    35352.04    36426.03    360.59 o 
  -4   1   4      328.05      327.82     29.33 o 
  -3   1   4     6532.24     6164.71     79.25 o 
  -2   1   4    16252.90    17075.23    185.95 o 
  -1   1   4    37472.31    36898.19    377.76 o 
   0   1   4    47496.25    46605.02    391.71 o 
   1   1   4    28973.86    29550.41    245.31 o 
   2   1   4      648.71      524.76     31.93 o 
   3   1   4      888.43     1091.55     66.02 o 
   4   1   4    12883.37    12060.05    176.61 o 
   5   1   4     4171.78     3547.52     87.42 o 
   6   1   4     7506.02     7327.70    131.92 o 
   7   1   4     5719.44     5592.39    135.20 o 
   8   1   4     4568.38     4191.84    125.29 o 
   9   1   4    16427.07    16781.35    303.89 o 
  10   1   4      626.92      767.59    125.82 o 
  11   1   4     4990.11     5875.52    461.42 o 
  12   1   4       93.14       90.65     98.04 o 
  13   1   4     2380.65     2690.30    264.52 o 
  14   1   4       41.34       90.65    117.41 o 
  15   1   4      537.91      572.22    163.03 o 
 -16   2   4      414.71      402.23    228.86 o 
 -15   2   4     4964.50     5468.37    295.99 o 
 -14   2   4       81.10      -36.09     94.02 o 
 -13   2   4     7350.25     8202.66    253.58 o 
 -12   2   4      725.30      839.21    156.63 o 
 -11   2   4    10036.12    10495.92    261.79 o 
 -10   2   4     1452.41     1503.03    126.59 o 
  -9   2   4    22982.33    22495.42    320.98 o 
  -8   2   4        8.62       52.71     46.40 o 
  -7   2   4     6740.78     5837.85    130.60 o 
  -6   2   4      191.88      210.00     44.96 o 
  -5   2   4     2229.75     2035.71     58.47 o 
  -4   2   4      213.85      200.41     34.41 o 
  -3   2   4      217.59      323.01     28.30 o 
  -2   2   4        1.86      -27.69     18.46 o 
  -1   2   4     6850.02     6604.03    118.42 o 
   0   2   4     7468.89     8063.57    134.69 o 
   1   2   4     7141.70     5920.71     86.27 o 
   2   2   4    12941.72    13192.56    216.44 o 
   3   2   4    40759.60    37463.96    366.94 o 
   4   2   4      931.56     1033.00     74.64 o 
   5   2   4    15381.13    13321.47    198.13 o 
   6   2   4     3075.59     3024.81    100.82 o 
   7   2   4    12756.24    12227.23    207.26 o 
   8   2   4     3655.88     3549.09    122.15 o 
   9   2   4     1363.09     1470.43     94.26 o 
  10   2   4     3274.02     3473.67    223.46 o 
  11   2   4      275.26      133.68     99.92 o 
  12   2   4      859.06      737.48    143.36 o 
  13   2   4      102.76       85.14    114.81 o 
  14   2   4      380.69      641.81    157.07 o 
  15   2   4       57.28       87.24    124.90 o 
 -16   3   4     3573.16     4608.41    300.20 o 
 -15   3   4       56.54      -99.13    107.29 o 
 -14   3   4     7113.36     8425.02    619.84 o 
 -13   3   4        0.95      117.82     82.62 o 
 -12   3   4     7109.77     8137.96    245.41 o 
 -11   3   4     1203.35     1097.14    111.51 o 
 -10   3   4     9992.35    10385.45    464.13 o 
  -9   3   4     1465.00     1310.39    102.65 o 
  -8   3   4    25788.99    24870.16    380.62 o 
  -7   3   4    10755.04    10675.09    221.05 o 
  -6   3   4    10042.27    10046.55    150.50 o 
  -5   3   4    10366.33    10174.24    191.57 o 
  -4   3   4     1213.90     1227.35     81.16 o 
  -3   3   4    27744.48    28424.28    340.04 o 
  -2   3   4     1057.36     1242.17     68.15 o 
  -1   3   4      430.33      677.87     47.01 o 
   0   3   4    10556.00     9769.91    158.93 o 
   1   3   4    18535.78    18486.06    375.71 o 
   2   3   4    12248.82    11337.32    151.89 o 
   3   3   4     3758.46     3917.55     83.61 o 
   4   3   4    14470.50    13613.02    226.26 o 
   5   3   4       24.16        3.91     40.68 o 
   6   3   4    11787.11    11230.08    194.87 o 
   7   3   4      650.56      745.92     67.23 o 
   8   3   4     5784.16     5429.61    205.98 o 
   9   3   4        1.09      -20.98     48.99 o 
  10   3   4      273.64      209.01     79.36 o 
  11   3   4     1116.86     1318.35    159.80 o 
  12   3   4      581.38      622.73    168.82 o 
  13   3   4        0.15       37.82    104.92 o 
  14   3   4       18.76      195.19    131.99 o 
  15   3   4      206.55      304.68    144.83 o 
 -16   4   4      179.02      426.66    151.74 o 
 -15   4   4     2218.53     2556.83    230.87 o 
 -14   4   4       17.86      140.66    163.33 o 
 -13   4   4     2170.16     2336.43    165.04 o 
 -12   4   4     1006.73      754.50    109.22 o 
 -11   4   4     4128.06     4306.84    237.12 o 
 -10   4   4       93.97       54.91     66.84 o 
  -9   4   4     8404.88     8432.15    226.68 o 
  -8   4   4    14660.33    14574.11    285.21 o 
  -7   4   4     7746.44     7939.46    197.53 o 
  -6   4   4    29235.14    28775.01    484.59 o 
  -5   4   4     1733.51     1926.66    191.30 o 
  -4   4   4    51776.13    53163.98    715.36 o 
  -3   4   4       61.90       42.92     36.84 o 
  -2   4   4    37587.32    36864.40    542.85 o 
  -1   4   4     2652.92     2985.05    128.34 o 
   0   4   4    28708.48    29278.63    436.91 o 
   1   4   4     6711.86     6596.89    167.31 o 
   2   4   4    19114.12    20086.77    273.57 o 
   3   4   4     1516.13     1511.48     79.57 o 
   4   4   4     2630.95     2776.01    105.40 o 
   5   4   4      369.86      275.74     48.31 o 
   6   4   4      683.11      554.74     61.79 o 
   7   4   4     2232.30     2090.99    100.68 o 
   8   4   4     4312.30     4381.49    141.17 o 
   9   4   4       14.15        5.20     55.00 o 
  10   4   4     3984.93     4355.17    292.33 o 
  11   4   4       33.61        2.71     84.61 o 
  12   4   4     3485.44     4629.15    519.30 o 
  13   4   4       80.02       85.20    118.58 o 
  14   4   4       49.73      148.25    130.41 o 
 -15   5   4      297.98      473.33    162.96 o 
 -14   5   4       44.73      125.27     98.38 o 
 -13   5   4       72.42      128.26     96.52 o 
 -12   5   4       27.40       -2.64     80.69 o 
 -11   5   4     1165.25     1126.51    120.83 o 
 -10   5   4      332.03      375.32     95.80 o 
  -9   5   4      835.06      816.39     98.27 o 
  -8   5   4       89.63      194.98     93.37 o 
  -7   5   4    13060.93    12807.21    323.94 o 
  -6   5   4       31.62        7.07     60.50 o 
  -5   5   4    14803.79    15445.99    334.72 o 
  -4   5   4      530.91      514.11     75.81 o 
  -3   5   4    26763.41    27947.01    376.40 o 
  -2   5   4     1065.60      830.34     87.43 o 
  -1   5   4     7056.19     6805.95    271.92 o 
   0   5   4     2966.91     3164.06    132.69 o 
   1   5   4     4963.15     5014.77    157.42 o 
   2   5   4     8369.88     8355.81    171.92 o 
   3   5   4      537.30      498.63     55.78 o 
   4   5   4     4119.96     3600.12     91.29 o 
   5   5   4     1580.73     1507.30     82.80 o 
   6   5   4     1873.42     1861.92    132.48 o 
   7   5   4     5355.10     5205.67    147.91 o 
   8   5   4     1127.36     1262.86     92.44 o 
   9   5   4     6503.92     6410.77    217.16 o 
  10   5   4     2172.12     1907.33    141.47 o 
  11   5   4     6569.53     7197.47    317.05 o 
  12   5   4        7.28      103.95     95.28 o 
  13   5   4      444.96      498.25    145.18 o 
  14   5   4       47.45      153.97    128.18 o 
 -15   6   4      529.96      465.28    130.23 o 
 -14   6   4      804.10     1007.84    146.03 o 
 -13   6   4     2841.20     3157.81    407.49 o 
 -12   6   4      546.53      506.77    111.32 o 
 -11   6   4     3451.31     3699.58    188.75 o 
 -10   6   4        4.40        5.44    113.27 o 
  -9   6   4     4622.55     4596.54    228.84 o 
  -8   6   4      109.56       75.04     84.82 o 
  -7   6   4     1407.35     1272.90    390.88 o 
  -6   6   4     1160.04     1199.03    124.17 o 
  -5   6   4      166.56      122.31     70.61 o 
  -4   6   4     2684.41     3090.91    131.22 o 
  -3   6   4     3786.58     3651.71    135.53 o 
  -2   6   4      183.35      263.82     80.19 o 
  -1   6   4    10630.04    11493.11    281.32 o 
   0   6   4     1414.52     1752.89    214.99 o 
   1   6   4    22771.23    22853.21    897.17 o 
   2   6   4      393.35      439.76     66.70 o 
   3   6   4    15516.87    15102.56    276.17 o 
   4   6   4     1543.37     1604.20     78.54 o 
   5   6   4     8891.36     8581.13    208.92 o 
   6   6   4     4470.76     4050.03    134.51 o 
   7   6   4     4831.23     5112.92    190.19 o 
   8   6   4     5943.15     5750.62    309.04 o 
   9   6   4     3104.82     2974.96    167.10 o 
  10   6   4     3034.05     2946.30    176.03 o 
  11   6   4      104.48      144.42     94.26 o 
  12   6   4     2009.89     2026.81    168.69 o 
  13   6   4      153.81      131.81    135.04 o 
 -14   7   4     1509.42     1985.25    222.93 o 
 -13   7   4      665.61      478.47    153.11 o 
 -12   7   4     6602.67     6912.50    321.01 o 
 -11   7   4      643.75      642.07    143.62 o 
 -10   7   4     5406.25     5915.15    275.58 o 
  -9   7   4     4222.69     3947.85    226.50 o 
  -8   7   4     3130.32     3171.45    201.24 o 
  -7   7   4     1475.35     1380.01    142.00 o 
  -6   7   4     2538.43     2539.68    169.94 o 
  -5   7   4     1429.53     1382.89    133.25 o 
  -4   7   4       20.93       34.91     75.29 o 
  -3   7   4      565.05      660.43    103.67 o 
  -2   7   4     2242.23     2304.70    154.96 o 
  -1   7   4     4355.29     4569.28    191.96 o 
   0   7   4     7455.21     6844.87    221.02 o 
   1   7   4     1705.45     1772.68    122.41 o 
   2   7   4     9483.01     9418.36    211.73 o 
   3   7   4     2782.04     2817.42    179.85 o 
   4   7   4    12507.92    11630.45    330.07 o 
   5   7   4     1941.83     1717.73    160.18 o 
   6   7   4     6413.55     6639.49    405.35 o 
   7   7   4     2210.93     1933.56    269.77 o 
   8   7   4     1067.98     1089.64    183.03 o 
   9   7   4     1142.39     1042.53    124.54 o 
  10   7   4      138.26      131.43     97.53 o 
  11   7   4      806.75      904.80    133.72 o 
  12   7   4       62.15       28.99    104.73 o 
  13   7   4      386.74      354.95    157.12 o 
 -13   8   4     2441.25     2463.13    237.57 o 
 -12   8   4      583.20      563.24    213.87 o 
 -11   8   4     4727.53     4938.26    280.86 o 
 -10   8   4     4357.31     4518.22    262.73 o 
  -9   8   4     1816.30     2265.92    406.47 o 
  -8   8   4     6700.16     6835.20    288.64 o 
  -7   8   4     3575.13     3677.09    216.88 o 
  -6   8   4    13659.79    14971.03   1117.93 o 
  -5   8   4     2668.90     2619.47    147.29 o 
  -4   8   4    14605.88    15113.96    374.42 o 
  -3   8   4      202.24      122.37     74.74 o 
  -2   8   4    14732.91    15806.47    385.72 o 
  -1   8   4     1031.50      930.14    233.77 o 
   0   8   4     6145.36     6408.69    194.91 o 
   1   8   4     3552.08     3849.18    157.35 o 
   2   8   4     5885.98     6068.02    162.68 o 
   3   8   4     1449.52     1592.77    104.96 o 
   4   8   4     4040.81     4151.36    232.11 o 
   5   8   4     4139.39     4021.12    231.86 o 
   6   8   4      150.61      190.76    103.38 o 
   7   8   4      637.49      691.44    141.40 o 
   8   8   4        0.30       14.57    103.64 o 
   9   8   4       71.05      165.51    155.56 o 
  10   8   4       23.12      -62.30    119.92 o 
  11   8   4        4.90      -57.21    125.72 o 
  12   8   4       55.28        5.98    139.33 o 
 -12   9   4      517.36      286.10    154.19 o 
 -11   9   4      983.72      871.03    177.93 o 
 -10   9   4      304.21      332.46    138.10 o 
  -9   9   4     4156.39     4184.15    323.69 o 
  -8   9   4      902.85      951.33    208.70 o 
  -7   9   4     8318.44     9042.88    334.75 o 
  -6   9   4      387.83      490.02     98.48 o 
  -5   9   4    16039.87    16215.28    471.52 o 
  -4   9   4      366.65      440.42     94.75 o 
  -3   9   4    21095.58    21750.45    396.19 o 
  -2   9   4        6.09      -39.35     68.88 o 
  -1   9   4    16782.75    17139.19    345.65 o 
   0   9   4       16.29      -41.99    114.25 o 
   1   9   4     7301.08     7482.92    313.45 o 
   2   9   4      228.62      133.90     79.80 o 
   3   9   4     1573.90     1551.98    408.79 o 
   4   9   4     1059.05      701.03    132.05 o 
   5   9   4       43.37       28.08     99.78 o 
   6   9   4       62.46       92.32    151.34 o 
   7   9   4     1407.70     1238.60    173.71 o 
   8   9   4      197.66      179.71    126.22 o 
   9   9   4     1184.65     1430.70    244.62 o 
  10   9   4      182.11      210.50    192.34 o 
  11   9   4      505.68      568.91    171.89 o 
 -11  10   4      356.83      241.69    225.84 o 
 -10  10   4      302.81      428.26    241.18 o 
  -9  10   4      202.16      272.57    137.09 o 
  -8  10   4      735.64      816.30    128.37 o 
  -7  10   4       94.87      151.19     95.20 o 
  -6  10   4     3142.42     3495.04    282.18 o 
  -5  10   4       27.18       36.54     70.59 o 
  -4  10   4     3615.66     3606.52    159.49 o 
  -3  10   4      867.23     1089.11    105.05 o 
  -2  10   4     3906.38     3866.89    185.19 o 
  -1  10   4     3010.57     2852.15    485.85 o 
   0  10   4     1900.22     1781.19    181.22 o 
   1  10   4     1501.45     1071.13    151.59 o 
   2  10   4       42.86       82.12     83.74 o 
   3  10   4     3002.62     2966.61    461.42 o 
   4  10   4      158.72      270.13    120.06 o 
   5  10   4     3671.27     3609.35    253.92 o 
   6  10   4     1571.22     1307.72    329.98 o 
   7  10   4     2533.59     2246.97    228.10 o 
   8  10   4     2897.69     2786.22    252.10 o 
   9  10   4     1518.37     1542.79    290.70 o 
  -9  11   4      184.43      151.62    145.03 o 
  -8  11   4     2259.10     2215.62    233.09 o 
  -7  11   4      339.84      368.25    145.41 o 
  -6  11   4       33.11      137.86    132.07 o 
  -5  11   4       10.69      -57.51    112.84 o 
  -4  11   4      269.55      289.11    103.27 o 
  -3  11   4        7.22       22.46     77.56 o 
  -2  11   4     1561.58     1619.69    176.47 o 
  -1  11   4      114.10       69.27    116.72 o 
   0  11   4     3181.31     2665.19    216.85 o 
   1  11   4       10.90      -28.82    110.11 o 
   2  11   4     7797.66     7373.77    605.09 o 
   3  11   4     1123.43     1149.07    182.39 o 
   4  11   4     4998.07     4710.69    310.17 o 
   5  11   4      568.18      725.17    171.12 o 
   6  11   4     2940.36     2827.01    251.97 o 
   7  11   4     1312.14     1009.67    315.94 o 
  -6  12   4     1041.17     1154.19    195.95 o 
  -5  12   4      103.78      225.54    139.60 o 
  -4  12   4     1494.59     1545.07    304.05 o 
  -3  12   4       75.13      -58.33    131.18 o 
  -2  12   4      617.68      725.74    215.51 o 
  -1  12   4      817.26      461.27    178.04 o 
   0  12   4     1441.66     1508.30    201.63 o 
   1  12   4     3660.79     3499.75    275.74 o 
   2  12   4      434.35      279.67    151.38 o 
   3  12   4     3847.64     3694.36    286.64 o 
   4  12   4      582.06      601.17    175.25 o 
   5  12   4     2718.15     2773.43    263.74 o 
 -17   0   5     1821.38     1587.28    319.73 o 
 -15   0   5     4568.73     4220.05    377.78 o 
 -13   0   5     4916.65     4424.01    346.78 o 
 -11   0   5     3288.59     3364.66    184.02 o 
  -9   0   5     1281.08     1377.73    123.26 o 
  -7   0   5     1496.66     1542.80    198.88 o 
  -5   0   5      873.84      932.80     60.38 o 
  -3   0   5        1.42      -37.90     25.27 o 
  -1   0   5      656.11      696.71     59.37 o 
   1   0   5    15348.43    15587.62    249.07 o 
   3   0   5    12927.81    12928.50    327.05 o 
   5   0   5     9015.53     8888.93    231.84 o 
   7   0   5    17058.96    16708.30    359.17 o 
   9   0   5     9937.04     9381.02    424.12 o 
  11   0   5     2194.79     1820.01    249.96 o 
  13   0   5       52.72       10.68    151.08 o 
  15   0   5      109.75      229.29    203.79 o 
 -17   1   5       18.56      207.68    147.82 o 
 -16   1   5     1593.74     1488.07    200.15 o 
 -15   1   5       62.53      -70.77    111.03 o 
 -14   1   5     1800.86     1574.82    179.49 o 
 -13   1   5      712.19      788.79    106.30 o 
 -12   1   5      978.21     1006.52     90.63 o 
 -11   1   5     3451.57     3426.23    144.36 o 
 -10   1   5     1894.22     1596.63     93.75 o 
  -9   1   5      590.70      602.95     64.20 o 
  -8   1   5        3.07      -12.37     37.84 o 
  -7   1   5      544.87      515.28     57.42 o 
  -6   1   5      233.54      302.01     40.60 o 
  -5   1   5     2060.05     2352.09     64.81 o 
  -4   1   5      652.69      703.74     34.65 o 
  -3   1   5       57.45      100.39     22.11 o 
  -2   1   5      243.46      218.59     30.27 o 
  -1   1   5      208.76      200.08     34.14 o 
   0   1   5      102.65      168.90     23.70 o 
   1   1   5     3424.16     3616.27     68.05 o 
   2   1   5    12214.37    11737.67    137.65 o 
   3   1   5      203.35      243.88     47.14 o 
   4   1   5     1116.39      991.83     76.48 o 
   5   1   5      441.34      557.41     53.83 o 
   6   1   5     9878.48     9504.83    154.73 o 
   7   1   5      267.09      134.54     43.17 o 
   8   1   5     3182.76     3190.13    116.49 o 
   9   1   5     1454.20     1369.20     90.46 o 
  10   1   5     3176.44     2657.58    341.69 o 
  11   1   5     3415.67     3361.43    218.35 o 
  12   1   5       49.32       72.26    100.30 o 
  13   1   5     1528.10     1380.40    188.59 o 
  14   1   5       20.11      128.34    130.03 o 
  15   1   5     1266.06     1187.97    198.47 o 
 -16   2   5       32.75       41.19    122.97 o 
 -15   2   5       50.27      -41.11    107.84 o 
 -14   2   5      259.89       18.14     89.03 o 
 -13   2   5      195.00      248.23     90.93 o 
 -12   2   5     2388.64     2127.27    141.97 o 
 -11   2   5       91.76       65.75     56.91 o 
 -10   2   5     2080.62     2279.62    107.07 o 
  -9   2   5      504.64      523.65     63.80 o 
  -8   2   5     6721.04     7069.41    153.58 o 
  -7   2   5     3328.06     3428.06    122.11 o 
  -6   2   5     5063.05     5436.04    112.19 o 
  -5   2   5     1568.97     1487.34     79.44 o 
  -4   2   5     1466.56     1736.32     52.76 o 
  -3   2   5      545.78      596.45     34.92 o 
  -2   2   5     1556.04     1528.44     64.81 o 
  -1   2   5     3615.38     3617.74     94.03 o 
   0   2   5     2377.14     2278.34     56.76 o 
   1   2   5        0.22      -17.40     21.03 o 
   2   2   5     1544.45     1813.52     62.26 o 
   3   2   5      113.53      142.79     27.27 o 
   4   2   5     2746.22     2595.52     88.20 o 
   5   2   5       10.77        2.39     33.98 o 
   6   2   5     2740.37     2418.31     94.82 o 
   7   2   5      121.63      121.33     48.12 o 
   8   2   5     6112.85     5737.89    151.53 o 
   9   2   5        2.31      -66.93     49.34 o 
  10   2   5     5052.40     5738.14    276.75 o 
  11   2   5       43.86       55.39     93.76 o 
  12   2   5     4800.95     5556.49    280.20 o 
  13   2   5      181.92      149.33    117.85 o 
  14   2   5     5425.86     6173.39    457.72 o 
  15   2   5       25.76       -0.17    135.27 o 
 -16   3   5     1869.94     1212.39    191.15 o 
 -15   3   5       99.48       40.19    113.89 o 
 -14   3   5     1175.23     1198.27    140.73 o 
 -13   3   5      893.98      605.02    172.29 o 
 -12   3   5     3351.57     3519.05    175.26 o 
 -11   3   5     1843.91     1953.39    131.69 o 
 -10   3   5      276.04      295.43     66.54 o 
  -9   3   5     5507.55     5558.27    179.11 o 
  -8   3   5     5798.59     5735.69    171.30 o 
  -7   3   5     4610.90     4687.28    117.88 o 
  -6   3   5     4074.56     3903.21     91.59 o 
  -5   3   5      195.81      164.20     54.03 o 
  -4   3   5     2888.31     2941.54     97.79 o 
  -3   3   5      919.58      892.67     41.48 o 
  -2   3   5     3565.52     3890.80    103.64 o 
  -1   3   5      276.04      314.68     41.13 o 
   0   3   5     1545.18     1427.06     66.87 o 
   1   3   5      352.87      403.54     45.10 o 
   2   3   5     4685.57     4625.40     87.10 o 
   3   3   5     2946.14     3097.05     90.15 o 
   4   3   5     8497.10     8360.94    177.12 o 
   5   3   5     1102.09     1079.57     78.54 o 
   6   3   5     1590.45     1511.70     82.50 o 
   7   3   5     2686.11     2470.43    106.02 o 
   8   3   5     1000.23      883.19    127.38 o 
   9   3   5     5251.38     5245.08    165.70 o 
  10   3   5      239.64      186.36     67.90 o 
  11   3   5     5298.61     5510.49    315.59 o 
  12   3   5      762.59      431.21    124.96 o 
  13   3   5     4652.28     5184.09    300.78 o 
  14   3   5        7.21      139.83    131.51 o 
 -16   4   5       36.59       37.04    130.38 o 
 -15   4   5     4800.36     4789.98    284.61 o 
 -14   4   5      171.49       84.69     91.99 o 
 -13   4   5     6361.23     5911.89    227.67 o 
 -12   4   5     2395.53     2114.86    150.21 o 
 -11   4   5     2129.93     1947.25    159.75 o 
 -10   4   5     2141.91     2111.55    133.97 o 
  -9   4   5     4103.58     3963.17    221.33 o 
  -8   4   5      478.56      418.27     75.62 o 
  -7   4   5      678.09      583.86     87.21 o 
  -6   4   5        0.92        9.54     65.63 o 
  -5   4   5      520.68      431.93    153.06 o 
  -4   4   5      256.96      234.32     47.71 o 
  -3   4   5     1576.08     1419.98     75.85 o 
  -2   4   5      248.28      194.37     49.40 o 
  -1   4   5    15040.66    16232.74    309.52 o 
   0   4   5      854.99      860.04     77.36 o 
   1   4   5     4207.84     4082.36    137.77 o 
   2   4   5     7347.28     7461.87    156.03 o 
   3   4   5    20549.19    20677.11    295.39 o 
   4   4   5      307.62      325.21     54.34 o 
   5   4   5    18805.97    18050.84    259.55 o 
   6   4   5      613.51      587.29     65.44 o 
   7   4   5     6912.72     6634.58    165.30 o 
   8   4   5      667.96      529.76     73.65 o 
   9   4   5     5871.45     4869.69    225.70 o 
  10   4   5      163.88      200.68     70.92 o 
  11   4   5     1448.51      941.57    118.99 o 
  12   4   5     1894.54     2048.74    204.87 o 
  13   4   5      858.17      532.93    149.43 o 
  14   4   5      356.02      449.64    157.84 o 
 -15   5   5       25.58      -23.79    103.45 o 
 -14   5   5     4790.27     4384.51    220.06 o 
 -13   5   5        2.34       83.31     89.41 o 
 -12   5   5     4977.06     4606.48    206.82 o 
 -11   5   5      240.08      107.04     77.79 o 
 -10   5   5     1507.01     1464.48    123.86 o 
  -9   5   5      100.28       13.05     79.08 o 
  -8   5   5     1644.29     1476.68    135.21 o 
  -7   5   5       83.37      -16.22     72.44 o 
  -6   5   5        0.49       22.85     58.05 o 
  -5   5   5       20.24       -9.14     55.11 o 
  -4   5   5      253.27      451.49     62.49 o 
  -3   5   5      332.80      300.19     69.25 o 
  -2   5   5      287.22      391.91     73.97 o 
  -1   5   5       13.82       30.88     50.74 o 
   0   5   5     5218.04     5402.56    173.00 o 
   1   5   5     1558.43     1685.51    101.33 o 
   2   5   5     5828.60     6124.01    150.28 o 
   3   5   5      739.09      520.61     59.52 o 
   4   5   5    17793.30    17535.06    231.19 o 
   5   5   5      338.59      292.48     54.91 o 
   6   5   5    11155.01    11082.47    218.20 o 
   7   5   5       76.18       16.89     53.13 o 
   8   5   5     8776.19     8300.21    196.51 o 
   9   5   5      211.94      192.10     69.08 o 
  10   5   5     4052.31     3526.44    183.05 o 
  11   5   5      810.01      835.56    120.31 o 
  12   5   5     1402.33      909.57    171.99 o 
  13   5   5      457.82      423.63    147.05 o 
  14   5   5       99.62      186.46    147.12 o 
 -15   6   5      662.88      545.49    157.20 o 
 -14   6   5     1114.02      778.16    179.31 o 
 -13   6   5      451.92      420.39    114.88 o 
 -12   6   5     1190.75     1046.30    160.05 o 
 -11   6   5       90.13      107.04    108.70 o 
 -10   6   5     1343.04     1598.47    163.08 o 
  -9   6   5      436.01      549.18    114.12 o 
  -8   6   5     2949.87     2919.77    180.71 o 
  -7   6   5      150.67       47.96     73.15 o 
  -6   6   5     2593.51     2617.22    339.71 o 
  -5   6   5     2156.11     2451.30    121.80 o 
  -4   6   5      464.32      636.30    114.12 o 
  -3   6   5     1063.84      996.75    123.64 o 
  -2   6   5        0.00       41.91    120.50 o 
  -1   6   5     1039.46     1101.44    105.00 o 
   0   6   5     2366.75     2591.74    138.14 o 
   1   6   5       58.70      138.10     61.24 o 
   2   6   5      131.06       97.48     50.68 o 
   3   6   5      555.04      453.01     64.95 o 
   4   6   5      162.00      267.95     52.58 o 
   5   6   5     4709.77     4852.42    166.11 o 
   6   6   5      671.27      567.64     86.63 o 
   7   6   5     1842.75     1829.69    113.64 o 
   8   6   5       59.91       68.30     84.92 o 
   9   6   5      603.89      656.67    106.19 o 
  10   6   5     3902.25     3649.30    263.93 o 
  11   6   5     1100.29     1063.38    155.63 o 
  12   6   5     1267.72      987.83    297.07 o 
  13   6   5      156.07       11.64    130.69 o 
 -14   7   5      209.34       51.75    160.98 o 
 -13   7   5     1339.40     1014.30    420.76 o 
 -12   7   5     1804.23     1666.25    195.57 o 
 -11   7   5     1659.01     1760.36    187.26 o 
 -10   7   5     1899.91     1530.55    170.66 o 
  -9   7   5     2045.40     2227.58    182.23 o 
  -8   7   5     3082.33     2956.14    195.66 o 
  -7   7   5     3491.69     3896.22    205.09 o 
  -6   7   5     4879.87     4563.86    333.27 o 
  -5   7   5     1278.30     1385.11    108.15 o 
  -4   7   5     3443.36     3604.82    179.77 o 
  -3   7   5       89.98       32.49     54.08 o 
  -2   7   5     1003.66     1196.28    120.80 o 
  -1   7   5     2629.44     2762.70    156.04 o 
   0   7   5      297.22      376.77     84.80 o 
   1   7   5      703.91      634.36     91.35 o 
   2   7   5     7839.33     7863.22    196.98 o 
   3   7   5       17.90      -27.66     47.64 o 
   4   7   5      147.09        9.08     58.68 o 
   5   7   5        6.85       16.73     59.03 o 
   6   7   5        0.20       17.30     83.34 o 
   7   7   5      562.57      319.40    116.11 o 
   8   7   5      117.22       72.58     79.10 o 
   9   7   5      578.89      392.15    100.89 o 
  10   7   5       57.58       30.75     93.13 o 
  11   7   5     1588.64     1925.57    170.21 o 
  12   7   5       73.48      248.33    163.25 o 
 -13   8   5     1441.74     1269.01    278.82 o 
 -12   8   5     1065.83     1088.90    183.38 o 
 -11   8   5     3226.82     3802.80    412.32 o 
 -10   8   5     2200.85     2486.18    209.52 o 
  -9   8   5     5576.69     5802.16    273.65 o 
  -8   8   5      537.87      418.47    118.26 o 
  -7   8   5     3033.95     3240.38    281.23 o 
  -6   8   5      738.99     1013.64    110.00 o 
  -5   8   5     4981.45     5347.96    237.92 o 
  -4   8   5      373.50      470.42     85.16 o 
  -3   8   5     2587.95     2964.08    146.39 o 
  -2   8   5      531.54      614.77    114.40 o 
  -1   8   5     3127.12     2881.84    170.62 o 
   0   8   5     6485.90     6281.30    232.07 o 
   1   8   5     6877.28     6786.01    246.34 o 
   2   8   5      527.30      672.16     77.26 o 
   3   8   5     4976.62     5077.07    182.76 o 
   4   8   5     4097.10     4436.43    264.09 o 
   5   8   5     3593.72     3517.95    222.28 o 
   6   8   5      181.48      171.32    105.26 o 
   7   8   5     3673.78     3564.23    478.47 o 
   8   8   5       61.91     -100.04    116.97 o 
   9   8   5     2153.02     1810.36    201.82 o 
  10   8   5      427.35      412.09    184.67 o 
  11   8   5      227.31      120.99    140.92 o 
 -12   9   5     2365.34     2458.78    377.44 o 
 -11   9   5      433.35      618.96    267.88 o 
 -10   9   5     2075.13     2329.28    215.65 o 
  -9   9   5     1100.79     1477.61    228.86 o 
  -8   9   5      457.40      339.05    102.69 o 
  -7   9   5      572.93      508.56    106.48 o 
  -6   9   5     1552.32     1458.54    163.58 o 
  -5   9   5       22.81     -101.11     71.46 o 
  -4   9   5     1398.66     1528.77    210.43 o 
  -3   9   5       25.91      141.20     77.71 o 
  -2   9   5     1502.60     1368.67    149.30 o 
  -1   9   5     3795.99     4408.98    216.77 o 
   0   9   5     4077.48     4038.48    344.28 o 
   1   9   5     1065.14      910.38    102.00 o 
   2   9   5    10739.62    10940.63    284.27 o 
   3   9   5     4499.44     4863.43    261.45 o 
   4   9   5     5215.86     4857.54    268.22 o 
   5   9   5     2216.29     1905.94    190.31 o 
   6   9   5     5167.06     5109.73    283.44 o 
   7   9   5     1521.37     1558.21    231.18 o 
   8   9   5     5644.39     6094.58    317.44 o 
   9   9   5      242.56      316.80    137.42 o 
  10   9   5     2669.52     1832.00    223.89 o 
 -11  10   5     1527.30     1396.40    318.35 o 
 -10  10   5        0.40        3.62    136.98 o 
  -9  10   5      436.64      660.89    160.87 o 
  -8  10   5        9.16      122.86    178.04 o 
  -7  10   5       71.82      128.07    119.12 o 
  -6  10   5        2.25       17.34    107.45 o 
  -5  10   5      110.69      -49.16     98.92 o 
  -4  10   5      610.27      524.98     92.46 o 
  -3  10   5      323.21      246.62     80.61 o 
  -2  10   5      217.31       94.94     83.14 o 
  -1  10   5       14.26       33.55    135.16 o 
   0  10   5      700.54      697.40    138.20 o 
   1  10   5     3877.94     4407.52    247.09 o 
   2  10   5      228.98      192.64    238.50 o 
   3  10   5     5668.14     5331.71    284.11 o 
   4  10   5      660.87      625.48    145.50 o 
   5  10   5     2923.67     3151.14    243.74 o 
   6  10   5      471.60      182.83    136.79 o 
   7  10   5     4391.62     4110.81    280.04 o 
   8  10   5     1206.81      960.48    193.86 o 
   9  10   5     3956.36     3676.78    285.27 o 
  -9  11   5     1517.31     1657.87    229.32 o 
  -8  11   5      286.76      297.30    158.06 o 
  -7  11   5      354.63      500.73    158.58 o 
  -6  11   5      627.53      759.74    168.47 o 
  -5  11   5     1269.78     1325.77    147.05 o 
  -4  11   5      452.64      270.00    107.22 o 
  -3  11   5      119.78      200.98     97.35 o 
  -2  11   5     1676.66     1538.82    192.76 o 
  -1  11   5      177.59      154.13    122.97 o 
   0  11   5      103.80       90.74    122.26 o 
   1  11   5     1286.35     1001.22    245.14 o 
   2  11   5      597.04      404.61    148.15 o 
   3  11   5        8.13      -27.42    115.64 o 
   4  11   5     1783.91     1736.35    255.73 o 
   5  11   5      259.42       37.98    126.16 o 
   6  11   5     1415.67     1420.06    211.25 o 
   7  11   5       66.41        5.48    150.39 o 
  -6  12   5      145.02       89.94    149.70 o 
  -5  12   5      848.04      849.99    253.15 o 
  -4  12   5       23.80       87.18    150.30 o 
  -3  12   5      368.63      375.45    206.72 o 
  -2  12   5     1243.74     1395.18    285.19 o 
  -1  12   5      651.54      895.63    183.57 o 
   0  12   5     2798.37     2452.77    508.97 o 
   1  12   5      639.56      593.88    174.12 o 
   2  12   5     2184.94     2139.57    326.79 o 
   3  12   5       61.99      280.92    154.20 o 
   4  12   5      436.58      367.93    159.36 o 
 -16   0   6     2789.86     3173.69    359.70 o 
 -14   0   6        6.66      -22.05    140.05 o 
 -12   0   6     1543.58     1163.09    149.96 o 
 -10   0   6     4077.97     4154.61    189.37 o 
  -8   0   6    13480.16    13264.51    300.49 o 
  -6   0   6    12144.98    11208.13    199.49 o 
  -4   0   6    17080.31    16282.57    227.04 o 
  -2   0   6    31981.53    30218.80    688.21 o 
   0   0   6     5021.60     5560.84    191.29 o 
   2   0   6    15836.64    15409.66    275.36 o 
   4   0   6     2162.30     1750.90    111.48 o 
   6   0   6     6229.86     6128.71    211.06 o 
   8   0   6     5488.20     6313.39    238.51 o 
  10   0   6     4427.19     4603.17    323.17 o 
  12   0   6     1199.39     1399.33    247.03 o 
  14   0   6       48.83      463.75    222.23 o 
 -17   1   6      862.74      897.15    192.15 o 
 -16   1   6      819.46      804.51    163.74 o 
 -15   1   6     2059.26     1889.88    201.64 o 
 -14   1   6     2045.72     2259.37    233.16 o 
 -13   1   6      141.84       84.94     77.67 o 
 -12   1   6     1310.05     1496.44    103.44 o 
 -11   1   6      323.65      250.89     63.46 o 
 -10   1   6     1188.51     1290.67     88.07 o 
  -9   1   6     5607.19     5488.69    144.76 o 
  -8   1   6      804.08      707.55     73.08 o 
  -7   1   6    13661.52    13662.53    181.34 o 
  -6   1   6     1194.97     1303.80     52.25 o 
  -5   1   6     2874.76     2324.90     60.56 o 
  -4   1   6      849.06      689.60     38.63 o 
  -3   1   6     1745.31     1558.78     64.51 o 
  -2   1   6    11185.36    10716.88    172.34 o 
  -1   1   6     9646.84     9787.08    164.86 o 
   0   1   6    32801.73    31079.57    264.74 o 
   1   1   6        3.41      -26.18     20.49 o 
   2   1   6    31057.82    29765.62    334.11 o 
   3   1   6     3270.21     3357.13    103.65 o 
   4   1   6    13880.83    13181.48    199.78 o 
   5   1   6    10662.71    10203.33    214.26 o 
   6   1   6     9547.63     8718.98    177.17 o 
   7   1   6     2790.41     2582.25     94.39 o 
   8   1   6     4454.57     4246.03    132.41 o 
   9   1   6     4415.27     4916.41    184.69 o 
  10   1   6     2057.09     2015.15    173.94 o 
  11   1   6      259.57      361.84    110.42 o 
  12   1   6      101.25      195.51    112.03 o 
  13   1   6     1060.73     1580.18    199.63 o 
  14   1   6        5.81      149.14    129.97 o 
 -17   2   6      363.93      406.37    162.13 o 
 -16   2   6     1195.47     1180.16    185.66 o 
 -15   2   6     3187.42     3431.33    246.36 o 
 -14   2   6      273.81      157.35     92.89 o 
 -13   2   6     5348.74     5932.64    218.01 o 
 -12   2   6     1130.06      916.21    180.14 o 
 -11   2   6     3649.21     4122.65    149.28 o 
 -10   2   6      569.15      730.77     74.23 o 
  -9   2   6      114.95       36.89     46.44 o 
  -8   2   6       11.73       36.87     34.89 o 
  -7   2   6      733.79      875.66     75.23 o 
  -6   2   6      952.72      974.44     56.84 o 
  -5   2   6     7441.17     7771.56    118.06 o 
  -4   2   6     1486.98     1523.82     70.45 o 
  -3   2   6    23293.32    23162.23    237.50 o 
  -2   2   6     1291.25     1388.16     65.22 o 
  -1   2   6    66092.57    63190.57    635.77 o 
   0   2   6      463.77      407.02     31.10 o 
   1   2   6    83852.49    80675.37    602.86 o 
   2   2   6      406.04      503.59     37.11 o 
   3   2   6    35567.48    32804.50    301.98 o 
   4   2   6     2711.69     2693.45     94.93 o 
   5   2   6    28242.51    27115.18    330.53 o 
   6   2   6      702.59      606.11     64.49 o 
   7   2   6     8424.50     7897.61    173.42 o 
   8   2   6     1081.96     1150.83     84.46 o 
   9   2   6     2540.39     2436.05    125.84 o 
  10   2   6       23.11      -49.31     66.93 o 
  11   2   6      502.64      639.52    138.50 o 
  12   2   6        0.21       92.88    107.27 o 
  13   2   6       15.64       16.62    110.37 o 
  14   2   6       12.34        2.43    121.09 o 
 -16   3   6     1310.17     2021.71    525.93 o 
 -15   3   6      218.02      225.02    128.09 o 
 -14   3   6     3191.30     3506.91    193.12 o 
 -13   3   6        5.21      -56.05    101.05 o 
 -12   3   6     5443.65     5836.76    213.17 o 
 -11   3   6     4030.11     4399.44    148.31 o 
 -10   3   6     2590.47     2717.84    115.96 o 
  -9   3   6     1593.62     1725.72    131.43 o 
  -8   3   6      212.53      231.81     45.15 o 
  -7   3   6    10087.97     9810.22    177.21 o 
  -6   3   6     6953.42     7386.12    128.61 o 
  -5   3   6     9260.42     9208.03    138.87 o 
  -4   3   6     9497.90     9655.18    137.71 o 
  -3   3   6     9618.41     9537.49    132.52 o 
  -2   3   6    44442.04    45311.07    493.20 o 
  -1   3   6     2173.97     2508.71     91.28 o 
   0   3   6    59103.22    56894.77    594.12 o 
   1   3   6     3410.20     3349.96     78.20 o 
   2   3   6    51551.56    49172.91    414.95 o 
   3   3   6      156.49      271.80     35.16 o 
   4   3   6    22307.85    21406.48    333.76 o 
   5   3   6      763.97      745.20    146.75 o 
   6   3   6     8702.72     8048.77    228.81 o 
   7   3   6     1073.70     1018.54     80.69 o 
   8   3   6     2513.50     2441.26    218.08 o 
   9   3   6      131.02      180.67     87.72 o 
  10   3   6      755.71      676.19     83.92 o 
  11   3   6     1492.23     1780.01    181.82 o 
  12   3   6      554.84      523.64    135.23 o 
  13   3   6       27.09      135.30    125.45 o 
  14   3   6       54.30       60.16    129.17 o 
 -16   4   6      241.35       65.81    174.42 o 
 -15   4   6      584.97      682.29    134.31 o 
 -14   4   6       13.97       77.26    113.35 o 
 -13   4   6      755.68      804.36    126.51 o 
 -12   4   6     1550.74     1367.29    177.89 o 
 -11   4   6     1219.06     1358.41    121.43 o 
 -10   4   6    11102.39    10839.52    265.32 o 
  -9   4   6       80.85      180.60     66.42 o 
  -8   4   6     8906.35     9300.83    230.57 o 
  -7   4   6       51.48      144.79     67.26 o 
  -6   4   6    22518.28    22044.95    335.68 o 
  -5   4   6      482.82      389.70     81.52 o 
  -4   4   6    33709.43    33277.21    413.43 o 
  -3   4   6     1955.87     1990.17    106.98 o 
  -2   4   6    25696.82    27094.84    285.01 o 
  -1   4   6    22519.94    23417.18    312.76 o 
   0   4   6     2822.55     2930.57    102.92 o 
   1   4   6    16518.52    15527.21    242.83 o 
   2   4   6      104.24       62.75     36.12 o 
   3   4   6     3129.23     2916.03     88.18 o 
   4   4   6      676.67      657.53     72.53 o 
   5   4   6     2671.79     2786.08    171.63 o 
   6   4   6     6199.09     5800.08    152.35 o 
   7   4   6     3476.34     3431.85    126.83 o 
   8   4   6     2710.14     3224.99    130.05 o 
   9   4   6     1073.69     1050.90    124.64 o 
  10   4   6     2271.95     2558.61    132.56 o 
  11   4   6      376.48      164.16    108.33 o 
  12   4   6     1072.56     1310.86    184.76 o 
  13   4   6        0.35      259.00    131.92 o 
  14   4   6        3.55       45.44    129.29 o 
 -15   5   6      452.08      517.25    128.06 o 
 -14   5   6      443.07      770.43    149.23 o 
 -13   5   6       49.95       14.22     85.04 o 
 -12   5   6      846.72      895.81    129.32 o 
 -11   5   6     4737.48     4399.71    220.31 o 
 -10   5   6      433.13      474.63    106.98 o 
  -9   5   6     6713.51     6608.09    251.23 o 
  -8   5   6     1829.20     2025.24    149.67 o 
  -7   5   6     7515.67     7679.24    243.83 o 
  -6   5   6       73.39       14.14     46.28 o 
  -5   5   6     9679.71     9385.79    205.71 o 
  -4   5   6     1227.41     1373.41     85.04 o 
  -3   5   6    16957.56    17103.63    270.66 o 
  -2   5   6     2121.40     2287.76    134.61 o 
  -1   5   6     1292.83     1507.25    109.80 o 
   0   5   6     2760.43     2694.57    134.96 o 
   1   5   6      246.98      291.12     65.06 o 
   2   5   6       20.58        9.83     41.85 o 
   3   5   6     4262.98     3961.91    126.82 o 
   4   5   6     2069.59     1849.48     91.90 o 
   5   5   6     5373.67     5417.40    195.14 o 
   6   5   6       35.46      -22.95     46.59 o 
   7   5   6     5518.99     5561.83    160.84 o 
   8   5   6      224.94      249.34     74.99 o 
   9   5   6     2701.86     3256.98    142.23 o 
  10   5   6        0.21      -33.30     77.18 o 
  11   5   6     1700.10     1983.06    156.89 o 
  12   5   6        8.22       15.33    189.24 o 
  13   5   6      374.53      465.75    185.79 o 
 -15   6   6     1531.37     1975.11    181.94 o 
 -14   6   6     1257.04     1379.66    192.65 o 
 -13   6   6     2774.86     2547.54    323.26 o 
 -12   6   6      446.32      320.05    159.26 o 
 -11   6   6     2650.10     2768.79    322.40 o 
 -10   6   6      435.26      518.55    118.52 o 
  -9   6   6     1465.94     1262.83    239.02 o 
  -8   6   6        1.44      -46.10     77.52 o 
  -7   6   6       82.48      -40.95     69.72 o 
  -6   6   6      440.62      540.31     78.54 o 
  -5   6   6      396.41      563.05     75.37 o 
  -4   6   6      573.66      554.65     71.52 o 
  -3   6   6     7432.36     7546.92    186.04 o 
  -2   6   6       13.02       53.96     62.64 o 
  -1   6   6    11264.58    10982.23    282.10 o 
   0   6   6      240.35      231.89     70.13 o 
   1   6   6    11296.31    11263.01    272.32 o 
   2   6   6     2398.07     2424.62    113.18 o 
   3   6   6    10079.16     9719.82    206.93 o 
   4   6   6     3272.59     3150.89    166.24 o 
   5   6   6     7527.74     7177.93    411.98 o 
   6   6   6     3533.85     3662.20    134.53 o 
   7   6   6     1815.60     1887.46    121.19 o 
   8   6   6      908.73     1104.97    117.51 o 
   9   6   6      605.31      566.61    105.71 o 
  10   6   6     1898.31     1916.75    160.25 o 
  11   6   6        0.67      -18.71     94.36 o 
  12   6   6      390.36      262.47    188.46 o 
  13   6   6        8.39       37.49    136.82 o 
 -14   7   6     3386.18     3069.30    391.39 o 
 -13   7   6     1924.61     1936.96    211.60 o 
 -12   7   6     2286.95     2443.34    214.81 o 
 -11   7   6     2328.73     2279.83    296.82 o 
 -10   7   6     2661.12     2916.77    208.20 o 
  -9   7   6     1664.53     1600.34    162.95 o 
  -8   7   6      341.82      316.94    101.02 o 
  -7   7   6     4174.08     4195.73    177.70 o 
  -6   7   6       57.06       98.49     68.88 o 
  -5   7   6     1337.22     1516.72    111.50 o 
  -4   7   6     4206.30     4610.51    210.11 o 
  -3   7   6      776.72      681.91     82.04 o 
  -2   7   6     7730.87     7593.05    596.65 o 
  -1   7   6     1103.19      985.55    131.35 o 
   0   7   6     9248.20     8829.38    258.73 o 
   1   7   6      197.77      164.63     72.26 o 
   2   7   6    18731.58    18495.90    573.65 o 
   3   7   6     1313.91     1594.17    103.52 o 
   4   7   6    13910.61    13066.75    282.30 o 
   5   7   6      920.08     1022.62    120.99 o 
   6   7   6     2854.10     2689.15    198.80 o 
   7   7   6      261.96       43.23     97.68 o 
   8   7   6      613.06      600.54    108.35 o 
   9   7   6       35.85       28.90     97.82 o 
  10   7   6        9.61       73.00     91.38 o 
  11   7   6       45.48      -23.93    108.29 o 
  12   7   6      191.41      131.75    115.08 o 
 -13   8   6     1668.10     1322.33    320.07 o 
 -12   8   6     2314.44     2420.19    355.39 o 
 -11   8   6     1947.43     1431.72    296.30 o 
 -10   8   6     2333.13     2833.27    216.31 o 
  -9   8   6     2032.81     1595.10    217.83 o 
  -8   8   6    11734.83    12000.43    388.52 o 
  -7   8   6      373.95       99.51     78.74 o 
  -6   8   6    13001.01    13449.31    535.08 o 
  -5   8   6      610.23      681.54     98.53 o 
  -4   8   6    10668.52    10994.16    345.82 o 
  -3   8   6     5276.81     5930.93    261.39 o 
  -2   8   6     4724.37     4960.27    227.45 o 
  -1   8   6     5269.63     5283.97    226.99 o 
   0   8   6     6081.86     6634.93    435.84 o 
   1   8   6     8238.82     8772.31    653.67 o 
   2   8   6     1414.39     1615.98    112.89 o 
   3   8   6     8222.03     7560.85    267.54 o 
   4   8   6        5.26      114.83     97.76 o 
   5   8   6     1087.88     1040.98    345.66 o 
   6   8   6      193.48      209.94    110.77 o 
   7   8   6       58.13       20.18    104.48 o 
   8   8   6      475.89      375.07    134.85 o 
   9   8   6      102.20      127.36    149.79 o 
  10   8   6      438.28      494.96    153.47 o 
  11   8   6      436.86      422.13    199.40 o 
 -12   9   6      197.46      387.26    259.44 o 
 -11   9   6     2138.26     2069.63    341.95 o 
 -10   9   6      519.78      639.86    181.74 o 
  -9   9   6     3988.47     3911.18    268.26 o 
  -8   9   6        7.29      -26.62    105.37 o 
  -7   9   6    10533.08    10435.29    431.88 o 
  -6   9   6      129.77      171.82    115.65 o 
  -5   9   6    13606.89    13615.82    408.48 o 
  -4   9   6       26.32       -6.47     72.55 o 
  -3   9   6    12477.36    13423.13    304.41 o 
  -2   9   6      564.78      518.04    117.05 o 
  -1   9   6     6373.76     6603.31    488.29 o 
   0   9   6       87.00       82.95     86.73 o 
   1   9   6     1948.53     2413.52    220.17 o 
   2   9   6        1.63      108.21     76.84 o 
   3   9   6      729.61      721.92    138.31 o 
   4   9   6       15.03       43.81    100.40 o 
   5   9   6      981.16      811.89    148.04 o 
   6   9   6      369.93      484.37    139.45 o 
   7   9   6     2784.04     2429.05    223.45 o 
   8   9   6       48.75       36.30    124.22 o 
   9   9   6     2582.28     2318.76    236.81 o 
  10   9   6      694.27     1091.76    202.81 o 
 -11  10   6      390.24      512.81    176.41 o 
 -10  10   6      924.86      929.07    189.93 o 
  -9  10   6      205.68       92.41    121.89 o 
  -8  10   6     2526.96     2806.12    371.84 o 
  -7  10   6       44.28      108.91    134.80 o 
  -6  10   6     2728.06     2801.05    226.98 o 
  -5  10   6      507.76      586.76    141.71 o 
  -4  10   6     1541.62     1951.77    344.71 o 
  -3  10   6     1929.20     1749.67    178.62 o 
  -2  10   6      743.08      639.59    135.83 o 
  -1  10   6     3357.97     3796.34    190.39 o 
   0  10   6        3.18      -37.67    100.00 o 
   1  10   6     4811.42     4249.91    398.71 o 
   2  10   6      894.93      741.02    324.81 o 
   3  10   6     2185.82     2152.99    211.77 o 
   4  10   6     3853.37     3467.12    289.58 o 
   5  10   6     1552.71     1565.36    196.66 o 
   6  10   6     2166.69     1688.35    261.42 o 
   7  10   6     1317.69     1242.05    286.91 o 
   8  10   6     3362.88     3171.11    268.33 o 
  -9  11   6        0.13       24.90    244.88 o 
  -8  11   6       41.70      -50.89    131.93 o 
  -7  11   6       84.99      -35.13    123.07 o 
  -6  11   6        9.44      123.76    134.28 o 
  -5  11   6       29.62      -58.73     91.01 o 
  -4  11   6      890.76      916.46    133.98 o 
  -3  11   6       58.05       65.27     96.42 o 
  -2  11   6     3943.37     3916.12    388.98 o 
  -1  11   6      756.38      736.98    161.24 o 
   0  11   6     6641.70     6335.53    317.40 o 
   1  11   6     1172.53     1065.64    182.61 o 
   2  11   6     4164.51     3845.02    274.21 o 
   3  11   6     1798.01     1597.18    204.49 o 
   4  11   6     1966.96     1645.90    210.17 o 
   5  11   6      614.92      537.42    159.21 o 
   6  11   6     2527.46     2307.78    599.92 o 
  -6  12   6     1217.81     1431.00    336.61 o 
  -5  12   6      110.41        1.12    142.91 o 
  -4  12   6      846.44      672.32    179.52 o 
  -3  12   6     1022.74     1059.55    210.60 o 
  -2  12   6     1102.17     1552.40    209.69 o 
  -1  12   6     2333.40     2297.49    464.61 o 
   0  12   6      225.67      227.91    214.13 o 
   1  12   6     2992.74     2807.75    265.89 o 
   2  12   6      714.23      572.71    168.91 o 
   3  12   6     3302.26     3142.02    273.47 o 
   4  12   6      174.37       71.27    141.79 o 
 -17   0   7     3267.58     3469.30    386.05 o 
 -15   0   7     4701.57     4431.59    384.16 o 
 -13   0   7     1417.87     1380.23    151.03 o 
 -11   0   7     1807.35     1586.62    141.24 o 
  -9   0   7       61.49       74.09     67.27 o 
  -7   0   7       12.09       38.75     39.11 o 
  -5   0   7        9.54       12.06     33.51 o 
  -3   0   7     2708.32     2701.00    116.16 o 
  -1   0   7     7024.28     7936.29    138.86 o 
   1   0   7     3546.27     3470.73    277.18 o 
   3   0   7    41831.25    42654.83    604.15 o 
   5   0   7    15026.24    15355.34    334.53 o 
   7   0   7     8729.42     8950.71    198.29 o 
   9   0   7     3930.56     3576.76    209.87 o 
  11   0   7      946.42      513.88    185.53 o 
  13   0   7      858.57     1833.62    295.09 o 
 -17   1   7        9.32      127.21    137.66 o 
 -16   1   7     2720.51     3022.64    425.59 o 
 -15   1   7      338.33      203.99    129.85 o 
 -14   1   7     1923.21     2140.95    157.57 o 
 -13   1   7     2285.91     2339.13    127.00 o 
 -12   1   7      630.92      564.66     85.66 o 
 -11   1   7     1220.14     1235.29     93.62 o 
 -10   1   7      503.66      465.98     68.06 o 
  -9   1   7     1570.15     1685.64     98.35 o 
  -8   1   7        7.22      -25.15     29.83 o 
  -7   1   7      469.13      592.35     44.39 o 
  -6   1   7      286.33      297.43     42.36 o 
  -5   1   7       23.40       -4.89     22.70 o 
  -4   1   7       60.21       23.33     24.66 o 
  -3   1   7      335.78      447.82     42.38 o 
  -2   1   7     3398.76     3349.81     93.66 o 
  -1   1   7      381.35      410.08     47.21 o 
   0   1   7      776.31      789.91     38.14 o 
   1   1   7     1241.69     1477.28     53.42 o 
   2   1   7     8179.60     7828.43    194.89 o 
   3   1   7     1046.31     1143.54     65.86 o 
   4   1   7    14593.85    14551.94    286.76 o 
   5   1   7     2006.95     1997.65     91.51 o 
   6   1   7     3305.32     3090.12    151.20 o 
   7   1   7     2516.95     2531.87    101.23 o 
   8   1   7     1432.63     1307.91     92.50 o 
   9   1   7     3251.88     3627.21    234.96 o 
  10   1   7      323.99      196.59     79.30 o 
  11   1   7     3600.28     3870.48    291.22 o 
  12   1   7        1.88      112.71    148.49 o 
  13   1   7     1198.37     1023.58    175.99 o 
  14   1   7      443.98      940.08    188.38 o 
 -16   2   7      448.37      201.39    246.26 o 
 -15   2   7       29.18       66.78    114.88 o 
 -14   2   7     1082.87      988.83    126.49 o 
 -13   2   7        0.71       80.39     82.29 o 
 -12   2   7     1476.06     1628.01    109.42 o 
 -11   2   7       79.28       73.05     48.52 o 
 -10   2   7     2962.91     3340.79    107.85 o 
  -9   2   7       39.34        4.69     37.65 o 
  -8   2   7     2852.15     2787.40     89.35 o 
  -7   2   7      190.64      207.94     34.45 o 
  -6   2   7     1050.54     1079.12     50.84 o 
  -5   2   7      306.20      251.35     33.78 o 
  -4   2   7       30.52        2.97     36.77 o 
  -3   2   7       36.22       44.32     32.70 o 
  -2   2   7     2004.51     1830.51    176.18 o 
  -1   2   7       58.49       87.46     43.99 o 
   0   2   7       78.29       16.10     36.64 o 
   1   2   7     1162.31     1112.97     48.37 o 
   2   2   7       38.46       -5.51     29.24 o 
   3   2   7       57.72       22.87     28.00 o 
   4   2   7     3668.56     3759.57    112.72 o 
   5   2   7      534.27      621.99     67.73 o 
   6   2   7     4624.48     4135.81    286.14 o 
   7   2   7       48.80       84.04     44.25 o 
   8   2   7     6133.38     6275.53    165.58 o 
   9   2   7       38.25       52.20     58.57 o 
  10   2   7     4345.79     4601.72    191.05 o 
  11   2   7       30.54       86.57    103.27 o 
  12   2   7     6108.53     6383.96    356.68 o 
  13   2   7      111.03      132.18    123.45 o 
  14   2   7     1444.63     1588.95    210.60 o 
 -16   3   7     1332.37     1293.85    459.27 o 
 -15   3   7      790.66      578.53    122.94 o 
 -14   3   7     1137.03     1326.94    182.52 o 
 -13   3   7     2343.75     2146.33    152.26 o 
 -12   3   7     1969.29     1932.73    140.11 o 
 -11   3   7     2263.88     2340.95    117.35 o 
 -10   3   7     1378.63     1302.43    131.36 o 
  -9   3   7      667.80      796.07     60.20 o 
  -8   3   7     2691.49     2560.17     84.20 o 
  -7   3   7      192.39      154.30     61.50 o 
  -6   3   7      147.03      114.25     33.79 o 
  -5   3   7      113.77       61.93     51.20 o 
  -4   3   7     2137.38     2277.62     72.93 o 
  -3   3   7     1732.10     1612.42    125.30 o 
  -2   3   7       71.87       64.38     37.90 o 
  -1   3   7     1590.25     1474.75     87.21 o 
   0   3   7     4525.79     4536.30    136.66 o 
   1   3   7       30.20       24.53     47.32 o 
   2   3   7      163.02      163.82     33.17 o 
   3   3   7      181.08      181.36     36.86 o 
   4   3   7     1938.56     1733.52     83.96 o 
   5   3   7      813.70      766.54     81.56 o 
   6   3   7      489.21      302.13     67.42 o 
   7   3   7     4021.77     3831.75    132.37 o 
   8   3   7       48.20       76.48     56.94 o 
   9   3   7     4190.77     4221.42    151.84 o 
  10   3   7       54.51      109.73     81.33 o 
  11   3   7     3709.98     3633.50    189.90 o 
  12   3   7      842.03     1398.68    371.84 o 
  13   3   7     1897.98     1782.00    211.32 o 
  14   3   7      212.45      788.61    195.61 o 
 -16   4   7      627.42      399.94    153.02 o 
 -15   4   7     4190.78     3957.74    362.65 o 
 -14   4   7     1194.72     1142.91    180.87 o 
 -13   4   7     3937.91     3746.55    199.47 o 
 -12   4   7     3801.87     3937.51    188.89 o 
 -11   4   7     1885.93     1800.14    158.67 o 
 -10   4   7       27.04      -21.41     64.22 o 
  -9   4   7       71.97       85.28     74.19 o 
  -8   4   7     2570.09     2404.26    148.32 o 
  -7   4   7     2051.15     2055.39    109.34 o 
  -6   4   7      110.86      194.57     88.95 o 
  -5   4   7      577.94      598.61     43.93 o 
  -4   4   7        2.84      -27.34     27.28 o 
  -3   4   7     1155.80     1146.01     74.07 o 
  -2   4   7     4048.80     4177.91    104.46 o 
  -1   4   7     5129.47     5668.23    142.55 o 
   0   4   7      623.80      805.83     66.34 o 
   1   4   7    11405.30    11376.94    189.34 o 
   2   4   7        3.04       46.79     31.19 o 
   3   4   7     5087.81     5190.33    108.56 o 
   4   4   7      420.80      353.05     47.92 o 
   5   4   7     6985.58     7520.00    208.82 o 
   6   4   7        5.28        1.15     58.36 o 
   7   4   7     2814.54     2952.79    142.97 o 
   8   4   7     1329.21     1234.25     96.25 o 
   9   4   7      165.58      182.29     83.07 o 
  10   4   7     1749.80     1692.95    131.78 o 
  11   4   7      149.39      159.53     97.65 o 
  12   4   7      589.04      675.66    151.10 o 
  13   4   7      699.93     1047.60    183.67 o 
 -15   5   7       42.19       91.32    111.31 o 
 -14   5   7     3038.45     2719.68    188.01 o 
 -13   5   7      328.07      327.42    128.54 o 
 -12   5   7     1508.81     1408.75    134.61 o 
 -11   5   7       75.04      -19.83    149.18 o 
 -10   5   7      122.23      259.04    162.02 o 
  -9   5   7     2066.32     2301.09    158.51 o 
  -8   5   7       13.74       65.03     60.42 o 
  -7   5   7      371.34      376.04     70.70 o 
  -6   5   7        3.33      -68.26     45.51 o 
  -5   5   7      954.49      822.94    112.55 o 
  -4   5   7        1.73       25.47     41.49 o 
  -3   5   7      683.68      726.14     64.26 o 
  -2   5   7      309.39      263.39     48.98 o 
  -1   5   7      810.64     1016.72    237.73 o 
   0   5   7     9303.99     9513.09    246.66 o 
   1   5   7     1068.90     1282.34    104.64 o 
   2   5   7     7764.09     7443.12    177.90 o 
   3   5   7      444.64      458.16     61.95 o 
   4   5   7     7930.80     8369.19    199.69 o 
   5   5   7       38.54        6.34     55.68 o 
   6   5   7     7775.37     7533.09    193.05 o 
   7   5   7      386.68      403.87     69.60 o 
   8   5   7     2653.72     2207.24    119.82 o 
   9   5   7      626.38      651.11     89.15 o 
  10   5   7      259.16      -10.57     89.42 o 
  11   5   7      251.27      239.60    124.09 o 
  12   5   7      308.34      375.80    145.44 o 
  13   5   7        7.34     -105.76    126.46 o 
 -15   6   7      412.41      433.43    256.33 o 
 -14   6   7      367.83      286.18    141.44 o 
 -13   6   7       73.69      232.53    129.43 o 
 -12   6   7      647.48      669.45    153.32 o 
 -11   6   7       55.43      139.91    103.25 o 
 -10   6   7     3117.60     2821.19    295.61 o 
  -9   6   7      210.63      217.70    108.96 o 
  -8   6   7     2176.80     2193.07    132.79 o 
  -7   6   7     1082.54     1025.84    100.99 o 
  -6   6   7       12.97       47.58    125.64 o 
  -5   6   7     1541.29     1583.72    102.10 o 
  -4   6   7      313.68      329.01     69.72 o 
  -3   6   7      171.66      161.40     55.49 o 
  -2   6   7      250.47      180.06     85.44 o 
  -1   6   7        0.03       33.89     63.87 o 
   0   6   7     2696.88     2942.54    155.05 o 
   1   6   7      540.30      486.38    109.39 o 
   2   6   7      233.59      206.14     65.48 o 
   3   6   7      482.25      503.27     70.71 o 
   4   6   7      362.27       84.78     90.18 o 
   5   6   7     4062.51     3892.19    136.96 o 
   6   6   7     1705.89     1465.41     99.06 o 
   7   6   7     1009.91      980.46    135.64 o 
   8   6   7     2718.28     2692.87    171.46 o 
   9   6   7      812.19      607.93    138.42 o 
  10   6   7     2016.81     1811.74    155.42 o 
  11   6   7       12.07       42.35     94.09 o 
  12   6   7      554.80      293.42    139.41 o 
 -14   7   7      406.16      197.25    228.43 o 
 -13   7   7      175.58      215.85    201.21 o 
 -12   7   7      421.07      638.42    236.01 o 
 -11   7   7      848.54      710.78    235.66 o 
 -10   7   7      961.73      908.82    120.94 o 
  -9   7   7      452.68      358.98     94.44 o 
  -8   7   7     1280.50     1340.92    120.27 o 
  -7   7   7        0.37       18.83     66.51 o 
  -6   7   7     1704.50     1593.24    171.05 o 
  -5   7   7     1868.70     2128.98    142.05 o 
  -4   7   7     1343.64     1540.93    201.19 o 
  -3   7   7     2415.47     2354.78    122.24 o 
  -2   7   7      100.20       98.04     76.23 o 
  -1   7   7     3354.91     3603.89    186.62 o 
   0   7   7     1812.67     1972.20    141.19 o 
   1   7   7     4440.16     4438.71    190.96 o 
   2   7   7       19.14       13.31     74.86 o 
   3   7   7     1034.16     1212.54    129.18 o 
   4   7   7       19.15       -3.50     72.20 o 
   5   7   7      849.96      607.24     93.03 o 
   6   7   7       87.30      143.44     95.09 o 
   7   7   7     1229.38     1437.64    194.06 o 
   8   7   7       31.64       91.91     84.30 o 
   9   7   7     1320.61     1309.10    141.01 o 
  10   7   7      362.33      296.93    109.22 o 
  11   7   7     1112.18     1281.71    226.13 o 
 -13   8   7     1570.09     1445.50    315.59 o 
 -12   8   7      231.86      247.31    144.46 o 
 -11   8   7     2628.50     2830.71    249.65 o 
 -10   8   7        4.04      -84.69    208.87 o 
  -9   8   7     1030.97     1165.41    367.02 o 
  -8   8   7      240.09      269.00    190.79 o 
  -7   8   7      687.10      761.49    146.08 o 
  -6   8   7     1463.13     1544.04    172.39 o 
  -5   8   7     3306.00     3179.85    211.28 o 
  -4   8   7     5375.68     5610.01    257.40 o 
  -3   8   7     1179.32     1334.91    225.84 o 
  -2   8   7     1765.21     1732.85    150.13 o 
  -1   8   7      592.69      439.74    105.23 o 
   0   8   7     7793.42     7679.90    263.19 o 
   1   8   7        5.46      -18.23     75.70 o 
   2   8   7     7081.16     6735.26    205.00 o 
   3   8   7     5267.70     5150.97    240.17 o 
   4   8   7     3578.89     3445.24    165.65 o 
   5   8   7      411.99      578.17    127.22 o 
   6   8   7        5.34        4.11    108.10 o 
   7   8   7      381.19      316.44    205.00 o 
   8   8   7        1.56     -110.78    103.61 o 
   9   8   7      261.57      153.05    125.74 o 
  10   8   7      500.02      304.39    147.51 o 
 -12   9   7      914.90     1005.42    206.77 o 
 -11   9   7     1017.90     1097.64    272.87 o 
 -10   9   7     1154.63     1121.28    193.33 o 
  -9   9   7      274.11      388.49    144.99 o 
  -8   9   7       30.36      -56.00    114.57 o 
  -7   9   7      665.31      685.90    183.29 o 
  -6   9   7       13.15      117.39    106.30 o 
  -5   9   7      606.02      601.04    142.90 o 
  -4   9   7     1004.28      842.76    145.81 o 
  -3   9   7     1772.55     2161.74    179.56 o 
  -2   9   7      407.27      296.72    103.85 o 
  -1   9   7     2698.31     3093.60    196.04 o 
   0   9   7      356.26      407.90    101.95 o 
   1   9   7     5291.33     5079.54    227.46 o 
   2   9   7     3212.51     3619.54    244.97 o 
   3   9   7     1770.31     1388.77    170.96 o 
   4   9   7     3882.04     3892.61    250.78 o 
   5   9   7     1381.89     1041.01    166.63 o 
   6   9   7     2014.32     1879.07    201.01 o 
   7   9   7      699.64      668.09    154.67 o 
   8   9   7      440.35      472.78    150.84 o 
   9   9   7       44.56     -138.69    125.77 o 
 -10  10   7        2.25      233.47    158.83 o 
  -9  10   7      127.26      278.07    143.10 o 
  -8  10   7      144.72      320.02    275.37 o 
  -7  10   7     1248.53     1085.10    176.59 o 
  -6  10   7       26.29      122.81    114.81 o 
  -5  10   7      152.65      154.39    112.58 o 
  -4  10   7     1038.00     1264.15    166.73 o 
  -3  10   7      509.82      515.67    182.17 o 
  -2  10   7      983.76      975.58    142.57 o 
  -1  10   7        0.12       61.09    168.31 o 
   0  10   7     1000.29     1135.25    141.10 o 
   1  10   7     1504.00     1108.03    244.28 o 
   2  10   7        5.78       92.98    109.90 o 
   3  10   7     2196.71     2349.22    332.56 o 
   4  10   7      777.37      711.14    157.81 o 
   5  10   7     1381.66     1349.55    188.33 o 
   6  10   7      495.48      365.44    140.54 o 
   7  10   7     1391.44     1697.39    217.75 o 
   8  10   7     1475.17     1456.97    313.79 o 
  -8  11   7     1632.99     1293.63    209.79 o 
  -7  11   7        6.70     -106.22    123.24 o 
  -6  11   7      827.41      774.43    171.45 o 
  -5  11   7       87.49      -96.72    138.50 o 
  -4  11   7      772.08      612.21    245.65 o 
  -3  11   7       55.70       27.70     95.04 o 
  -2  11   7      733.02     1034.89    135.58 o 
  -1  11   7     1243.27     1454.42    240.31 o 
   0  11   7       54.84      -36.69    115.12 o 
   1  11   7      207.82      167.19    137.25 o 
   2  11   7      151.92      -16.99    193.97 o 
   3  11   7      293.14      162.24    238.76 o 
   4  11   7      142.96      205.04    140.76 o 
   5  11   7        8.53     -150.00    124.88 o 
   6  11   7      549.30      317.56    161.70 o 
  -6  12   7     2001.67     1584.48    457.89 o 
  -5  12   7      520.22      397.41    134.86 o 
  -4  12   7     2221.07     1963.99    233.63 o 
  -3  12   7      717.62      840.04    226.27 o 
  -2  12   7     5462.59     5269.70    401.81 o 
  -1  12   7      526.21      786.21    179.43 o 
   0  12   7     5572.58     7401.66    534.72 o 
   1  12   7     1161.11      934.01    354.87 o 
   2  12   7     1552.60     1670.07    221.76 o 
   3  12   7      224.79      334.58    286.48 o 
 -16   0   8       14.91     -240.31    160.21 o 
 -14   0   8     2130.98     1659.03    175.37 o 
 -12   0   8     5240.87     4974.29    232.90 o 
 -10   0   8    20768.37    20378.07    427.76 o 
  -8   0   8    28782.72    28232.19    395.19 o 
  -6   0   8    76095.90    76379.93    788.64 o 
  -4   0   8    12023.58    10831.22    260.81 o 
  -2   0   8    36358.42    35080.34    683.30 o 
   0   0   8     1614.78     2036.99     80.68 o 
   2   0   8     1312.60     1271.94     92.38 o 
   4   0   8     6443.45     6169.06    201.10 o 
   6   0   8     2281.98     2317.18    177.61 o 
   8   0   8     2766.86     3294.69    195.90 o 
  10   0   8      343.73      276.49    141.09 o 
  12   0   8       96.04       -0.52    152.97 o 
  14   0   8      926.96      622.23    233.94 o 
 -17   1   8      173.72      290.99    152.25 o 
 -16   1   8      219.00      378.73    146.08 o 
 -15   1   8       99.69      177.03    152.97 o 
 -14   1   8      140.10      214.36    182.81 o 
 -13   1   8     1184.15     1335.85     93.31 o 
 -12   1   8      256.29      237.83     60.99 o 
 -11   1   8     7402.55     6950.71    171.95 o 
 -10   1   8      297.61      249.73     48.18 o 
  -9   1   8    15314.99    14785.50    195.26 o 
  -8   1   8      266.09      266.39     41.70 o 
  -7   1   8    13502.44    12759.45    164.42 o 
  -6   1   8     6289.51     6142.71    138.46 o 
  -5   1   8    24047.23    23244.61    243.30 o 
  -4   1   8    13195.12    12526.61    189.86 o 
  -3   1   8     5359.32     4865.54    162.09 o 
  -2   1   8    24933.14    23859.33    280.55 o 
  -1   1   8    11741.29    12419.79    236.28 o 
   0   1   8    22545.91    21549.34    215.72 o 
   1   1   8      910.95      927.63     47.62 o 
   2   1   8    17787.83    16757.12    221.96 o 
   3   1   8        5.16       62.30     36.37 o 
   4   1   8     5075.08     4865.29    139.47 o 
   5   1   8     1101.47     1259.14     90.84 o 
   6   1   8     4196.05     4113.53    133.96 o 
   7   1   8      945.46     1268.28     91.04 o 
   8   1   8      568.49      487.20     76.11 o 
   9   1   8        4.47       34.04     63.13 o 
  10   1   8       20.92       58.43     78.41 o 
  11   1   8      445.82      236.36    122.22 o 
  12   1   8       48.74       -5.85    107.24 o 
  13   1   8      339.00       69.66    167.19 o 
  14   1   8       29.13      373.25    159.59 o 
 -16   2   8      102.65      272.41    139.10 o 
 -15   2   8      369.67      665.90    122.72 o 
 -14   2   8       76.58      115.99    102.78 o 
 -13   2   8      481.00      646.97    134.18 o 
 -12   2   8       50.22       89.32     63.32 o 
 -11   2   8       40.21       31.59     48.04 o 
 -10   2   8     2136.98     2126.16     84.83 o 
  -9   2   8      819.63      882.34     59.46 o 
  -8   2   8      399.76      346.22     43.64 o 
  -7   2   8    17692.84    18064.67    203.12 o 
  -6   2   8     1184.82     1124.37     57.41 o 
  -5   2   8    52953.41    54210.45    456.08 o 
  -4   2   8      206.07      263.76     34.44 o 
  -3   2   8    39695.35    38748.14    528.48 o 
  -2   2   8     1864.90     1775.76    101.31 o 
  -1   2   8    44610.65    42152.30    485.79 o 
   0   2   8     1408.84     1235.53     65.21 o 
   1   2   8    52326.38    48644.31    409.95 o 
   2   2   8     1465.23     1567.31     61.66 o 
   3   2   8    43685.03    42320.42    438.65 o 
   4   2   8      305.49      478.93     56.70 o 
   5   2   8     9872.92     9516.76    189.14 o 
   6   2   8       63.66       73.81     49.79 o 
   7   2   8      924.58      836.93     82.71 o 
   8   2   8       13.56       26.85     54.33 o 
   9   2   8       70.02       81.61     70.80 o 
  10   2   8     1329.74     1054.86    121.60 o 
  11   2   8        7.29     -112.88     79.96 o 
  12   2   8      146.95     -152.07    101.38 o 
  13   2   8        3.03     -101.35    125.41 o 
 -16   3   8      353.38      475.08    151.96 o 
 -15   3   8       71.88       97.22    100.10 o 
 -14   3   8      197.02      373.16    105.26 o 
 -13   3   8      514.09      594.21    123.08 o 
 -12   3   8      601.54      616.12     84.35 o 
 -11   3   8     2072.67     2050.61    113.22 o 
 -10   3   8        2.42      -50.28     43.63 o 
  -9   3   8     3523.78     3560.15     97.96 o 
  -8   3   8     9012.66     9481.74    157.22 o 
  -7   3   8     6551.67     6226.24    172.85 o 
  -6   3   8    21424.61    21501.98    259.34 o 
  -5   3   8     1957.24     1801.04     68.39 o 
  -4   3   8    33257.87    33148.16    332.60 o 
  -3   3   8      983.24     1046.92     90.62 o 
  -2   3   8    45151.06    42742.34    509.64 o 
  -1   3   8       57.98       67.53     42.58 o 
   0   3   8    47743.14    45128.86    520.94 o 
   1   3   8      871.55     1036.20     66.56 o 
   2   3   8    27361.78    26165.58    269.28 o 
   3   3   8     4123.17     4015.16    104.37 o 
   4   3   8    10859.19    11077.56    198.06 o 
   5   3   8      788.91      876.67     74.31 o 
   6   3   8     4524.75     4421.82    297.83 o 
   7   3   8     1025.74     1022.89    104.48 o 
   8   3   8      106.92       79.13     58.61 o 
   9   3   8      244.54      280.06     71.33 o 
  10   3   8        2.27      -49.39    100.93 o 
  11   3   8      220.65      380.12    108.76 o 
  12   3   8        6.48     -140.41    107.96 o 
  13   3   8        0.05       23.17    126.90 o 
 -16   4   8      629.29      627.14    202.03 o 
 -15   4   8      169.21      343.19    115.33 o 
 -14   4   8      822.40      758.74    126.95 o 
 -13   4   8      130.44      157.49     90.84 o 
 -12   4   8     5634.15     5409.03    298.84 o 
 -11   4   8       23.62       62.85     71.62 o 
 -10   4   8    10838.20    10532.53    262.73 o 
  -9   4   8       18.09      -11.27     56.63 o 
  -8   4   8    25735.27    25672.67    400.88 o 
  -7   4   8     5333.53     5003.30    228.18 o 
  -6   4   8    12693.05    12701.27    237.52 o 
  -5   4   8     4379.13     4273.86    107.41 o 
  -4   4   8    14909.40    14506.99    202.41 o 
  -3   4   8     6160.07     5682.14    146.64 o 
  -2   4   8     1120.35     1059.75    103.79 o 
  -1   4   8    12056.39    11831.63    219.69 o 
   0   4   8     2460.47     2887.28    169.78 o 
   1   4   8     1339.61     1303.72     73.32 o 
   2   4   8     1071.95      890.24     54.55 o 
   3   4   8     4402.02     4279.93    131.45 o 
   4   4   8     1244.55     1241.21     65.15 o 
   5   4   8     1132.44     1138.00    119.25 o 
   6   4   8     4704.56     4688.38    208.27 o 
   7   4   8      306.30      364.36     70.90 o 
   8   4   8      705.90      840.86     89.64 o 
   9   4   8      293.60      220.82     73.40 o 
  10   4   8      354.09      538.61    105.05 o 
  11   4   8        1.31       56.75     93.65 o 
  12   4   8       31.65       58.81    126.43 o 
  13   4   8        0.28        3.72    132.02 o 
 -15   5   8      130.51        9.57    136.23 o 
 -14   5   8     1250.35     1281.94    150.34 o 
 -13   5   8     1626.88     1448.43    177.07 o 
 -12   5   8     1024.44      848.75    144.37 o 
 -11   5   8     6487.90     6162.53    266.67 o 
 -10   5   8      350.33      288.25     82.76 o 
  -9   5   8    18517.29    18536.15    445.96 o 
  -8   5   8        9.01       -1.09     57.43 o 
  -7   5   8    14099.17    14058.71    277.47 o 
  -6   5   8      586.89      565.71     71.96 o 
  -5   5   8    14072.08    14076.77    298.58 o 
  -4   5   8     2286.69     2370.12     87.67 o 
  -3   5   8     9392.26     8990.49    149.06 o 
  -2   5   8     2140.39     2202.19     79.44 o 
  -1   5   8     1499.00     1733.70     96.26 o 
   0   5   8     3939.80     4394.27    201.02 o 
   1   5   8        3.31       17.56     40.37 o 
   2   5   8      181.97      120.97     55.13 o 
   3   5   8     2822.49     2723.89     99.51 o 
   4   5   8      489.57      423.83     69.74 o 
   5   5   8     2459.87     2353.04    127.49 o 
   6   5   8      708.20      653.59     89.00 o 
   7   5   8     3920.83     4143.94    148.83 o 
   8   5   8      502.34      408.78     78.11 o 
   9   5   8      430.69      590.82     90.91 o 
  10   5   8      103.74       13.02     87.33 o 
  11   5   8        5.81       31.13    113.43 o 
  12   5   8      127.91      -95.74    125.27 o 
 -15   6   8      962.18      666.85    262.36 o 
 -14   6   8      165.85      188.12    207.76 o 
 -13   6   8     2026.92     1810.36    308.70 o 
 -12   6   8      179.42      141.56    134.71 o 
 -11   6   8      394.80      282.90    193.20 o 
 -10   6   8      425.84      371.26    354.10 o 
  -9   6   8      680.07      792.21    102.12 o 
  -8   6   8     8407.45     8662.76    257.04 o 
  -7   6   8      567.96      924.64     95.98 o 
  -6   6   8     2333.82     2427.90    123.22 o 
  -5   6   8     3581.02     3733.23    140.48 o 
  -4   6   8     2294.95     2283.59    163.96 o 
  -3   6   8    12574.05    12464.94    300.91 o 
  -2   6   8      165.49      189.33     56.21 o 
  -1   6   8    13154.62    13501.70    330.04 o 
   0   6   8      221.99      335.56     81.92 o 
   1   6   8    13213.82    12826.04    308.76 o 
   2   6   8       16.75       75.90     85.29 o 
   3   6   8     4296.38     4130.80    147.40 o 
   4   6   8     3277.62     3103.69    230.84 o 
   5   6   8     5568.90     5423.50    211.14 o 
   6   6   8      847.77      800.28    130.09 o 
   7   6   8     1316.81     1206.54    124.30 o 
   8   6   8       41.51      147.51     82.58 o 
   9   6   8      445.23      419.99    102.92 o 
  10   6   8       50.96       -9.08     93.61 o 
  11   6   8        4.11     -101.80    114.92 o 
  12   6   8      807.59      634.57    309.74 o 
 -14   7   8     2448.61     2515.27    256.08 o 
 -13   7   8      333.88      375.72    281.23 o 
 -12   7   8     1205.09     1004.94    180.83 o 
 -11   7   8     1319.04     1265.00    182.10 o 
 -10   7   8       37.83     -138.52     94.19 o 
  -9   7   8       94.10      114.50    108.30 o 
  -8   7   8     1158.10     1254.96    164.98 o 
  -7   7   8       36.34       95.76     98.09 o 
  -6   7   8     4425.00     4483.57    518.70 o 
  -5   7   8      175.54      224.85    101.26 o 
  -4   7   8    15100.37    15281.63    560.30 o 
  -3   7   8      376.60      417.60    102.60 o 
  -2   7   8    11579.77    12028.31    335.01 o 
  -1   7   8        4.22       93.02     78.20 o 
   0   7   8    18449.45    18437.30    567.54 o 
   1   7   8      115.55      198.71     84.29 o 
   2   7   8    16433.98    16143.15    309.18 o 
   3   7   8        8.60      -68.18     74.76 o 
   4   7   8     7494.32     7235.16    265.14 o 
   5   7   8       19.63      -70.57     66.80 o 
   6   7   8      575.22      652.99    100.14 o 
   7   7   8      636.55      813.21    148.65 o 
   8   7   8       51.75     -117.76     78.51 o 
   9   7   8      753.88      744.74    122.00 o 
  10   7   8      109.23      172.70    107.26 o 
  11   7   8      238.03      251.83    120.78 o 
 -13   8   8     1501.62     1125.79    204.84 o 
 -12   8   8     2211.29     2519.45    248.54 o 
 -11   8   8      481.54      359.49    147.32 o 
 -10   8   8     3341.59     2885.10    241.40 o 
  -9   8   8       90.22      126.59    127.27 o 
  -8   8   8     3504.53     3725.72    247.60 o 
  -7   8   8      523.54      533.83    248.41 o 
  -6   8   8     8592.12     8332.94    327.83 o 
  -5   8   8     4683.45     4808.54    250.29 o 
  -4   8   8     2675.24     2857.22    384.59 o 
  -3   8   8    11135.09    11065.93    344.97 o 
  -2   8   8     1540.62     1799.22    162.56 o 
  -1   8   8    10582.65    11032.45    329.44 o 
   0   8   8       48.32       63.10     83.07 o 
   1   8   8     8382.07     8619.02    475.89 o 
   2   8   8      458.29      428.84    106.06 o 
   3   8   8     3321.92     2630.10    182.84 o 
   4   8   8     2707.80     2523.58    179.75 o 
   5   8   8      175.63      235.76    111.43 o 
   6   8   8     1009.57     1185.02    170.73 o 
   7   8   8      160.34       28.22    103.62 o 
   8   8   8     1096.82      967.16    166.48 o 
   9   8   8       88.40       18.91    125.42 o 
  10   8   8      674.12     1014.11    191.36 o 
 -12   9   8       12.92       57.78    196.99 o 
 -11   9   8     3578.33     3581.74    297.42 o 
 -10   9   8        1.37       15.81    126.02 o 
  -9   9   8     4701.16     5425.72    318.36 o 
  -8   9   8      249.34      185.54    130.05 o 
  -7   9   8    10095.19     9982.51    382.70 o 
  -6   9   8      204.38       73.77    106.50 o 
  -5   9   8     6284.86     6521.54    299.06 o 
  -4   9   8      340.36      383.83    123.72 o 
  -3   9   8     1919.21     1819.89    175.85 o 
  -2   9   8      140.08      222.64    187.51 o 
  -1   9   8      111.02      165.27     94.53 o 
   0   9   8      172.99      180.56     97.21 o 
   1   9   8      139.03       77.58     73.89 o 
   2   9   8      710.51      700.35    126.66 o 
   3   9   8     3050.05     3241.94    306.55 o 
   4   9   8      161.22       84.90    136.26 o 
   5   9   8     4779.34     4704.82    281.14 o 
   6   9   8      282.53      376.78    174.68 o 
   7   9   8     1893.61     1950.35    211.70 o 
   8   9   8      462.89      264.98    144.27 o 
   9   9   8     1147.64     1357.49    206.34 o 
 -10  10   8     2408.77     2692.17    352.72 o 
  -9  10   8      191.01      203.09    150.49 o 
  -8  10   8     1841.40     1767.15    215.38 o 
  -7  10   8       56.59      203.48    197.16 o 
  -6  10   8     1074.99     1037.66    175.20 o 
  -5  10   8     2628.13     2860.28    232.82 o 
  -4  10   8     1308.15     1449.31    312.24 o 
  -3  10   8     3515.07     3543.46    234.24 o 
  -2  10   8       24.32      115.32    104.10 o 
  -1  10   8     5957.46     6061.07    278.32 o 
   0  10   8     1246.01     1172.71    150.52 o 
   1  10   8     4196.76     3531.55    253.55 o 
   2  10   8     1913.92     1722.46    198.96 o 
   3  10   8     3561.69     3326.57    247.15 o 
   4  10   8     2326.85     2389.54    225.27 o 
   5  10   8      374.58      575.94    155.28 o 
   6  10   8     2957.59     2530.02    240.78 o 
   7  10   8      871.52      412.12    158.06 o 
  -8  11   8      339.95      333.91    166.60 o 
  -7  11   8       26.47      136.84    144.37 o 
  -6  11   8     1844.10     2013.73    229.19 o 
  -5  11   8       33.85     -165.26    110.18 o 
  -4  11   8     2586.18     2573.68    225.82 o 
  -3  11   8       13.66       69.66    120.52 o 
  -2  11   8     5109.80     4633.59    350.31 o 
  -1  11   8      893.76      950.59    188.12 o 
   0  11   8     4346.06     4757.18    424.81 o 
   1  11   8      704.26      689.74    292.94 o 
   2  11   8     3596.45     3215.26    262.55 o 
   3  11   8      743.74      453.36    159.71 o 
   4  11   8     2967.46     2912.17    258.41 o 
   5  11   8      950.98      863.84    259.61 o 
  -5  12   8      948.03      817.84    156.30 o 
  -4  12   8     1183.07     1087.33    158.99 o 
  -3  12   8     1967.21     1958.08    235.65 o 
  -2  12   8     1017.80     1333.86    208.23 o 
  -1  12   8     3820.97     2763.18    368.31 o 
   0  12   8      279.05      254.44    215.85 o 
   1  12   8     2090.15     2613.61    263.05 o 
   2  12   8      197.66      100.53    138.86 o 
 -17   0   9     2751.23     1857.91    314.39 o 
 -15   0   9     2906.79     3356.81    341.26 o 
 -13   0   9      157.86       72.70     81.89 o 
 -11   0   9       31.09       33.34     65.79 o 
  -9   0   9      437.69      413.37     74.73 o 
  -7   0   9        6.17       13.62     43.34 o 
  -5   0   9      135.90      258.06     68.41 o 
  -3   0   9     8486.99     8473.53    422.06 o 
  -1   0   9     6444.98     6758.68    142.45 o 
   1   0   9    30013.82    30298.58    459.25 o 
   3   0   9     2062.66     2026.94    134.11 o 
   5   0   9    14991.04    16455.54    369.03 o 
   7   0   9      339.44      204.82     91.97 o 
   9   0   9        7.73       22.33     87.17 o 
  11   0   9     2315.96     2743.54    315.08 o 
  13   0   9     1191.72     1703.21    292.51 o 
 -17   1   9       22.40       36.21    129.71 o 
 -16   1   9     1407.20     1587.56    272.11 o 
 -15   1   9      387.97      455.26    111.67 o 
 -14   1   9      920.84     1010.75    106.73 o 
 -13   1   9     1296.33     1233.70     94.85 o 
 -12   1   9      273.91      253.68     58.05 o 
 -11   1   9      396.22      435.22     57.12 o 
 -10   1   9      373.86      297.54     51.16 o 
  -9   1   9      230.91      217.44     46.75 o 
  -8   1   9       10.42       -4.18     32.98 o 
  -7   1   9      641.70      657.55     48.14 o 
  -6   1   9        0.03       40.50     31.47 o 
  -5   1   9      576.05      606.56     46.25 o 
  -4   1   9     1064.33      992.29     64.47 o 
  -3   1   9      300.28      230.69     42.40 o 
  -2   1   9     2784.86     2822.08    148.26 o 
  -1   1   9      533.21      617.61     76.96 o 
   0   1   9     8628.17     9137.81    130.26 o 
   1   1   9       68.16       20.17     28.57 o 
   2   1   9     4571.09     4346.42    110.65 o 
   3   1   9      382.25      393.38     51.95 o 
   4   1   9     2448.07     2431.38     99.79 o 
   5   1   9     4055.20     3988.07    224.08 o 
   6   1   9     3230.84     2959.87    145.53 o 
   7   1   9     5247.78     5417.06    209.34 o 
   8   1   9        0.12       60.51     62.77 o 
   9   1   9     5495.59     5155.02    175.73 o 
  10   1   9      164.92      281.65     93.93 o 
  11   1   9     2366.97     2230.46    205.60 o 
  12   1   9     1660.95     2039.26    207.64 o 
  13   1   9      633.12      322.90    157.63 o 
 -16   2   9      601.45      266.33    113.19 o 
 -15   2   9      365.06      363.30     93.03 o 
 -14   2   9     1187.97     1244.25    137.99 o 
 -13   2   9       10.55      -81.14     56.70 o 
 -12   2   9     1772.77     1832.49    102.25 o 
 -11   2   9      747.21      824.75     81.46 o 
 -10   2   9     1595.72     1846.20     81.25 o 
  -9   2   9       41.10       -4.67     38.12 o 
  -8   2   9      644.53      741.65     54.29 o 
  -7   2   9      628.04      705.68     57.46 o 
  -6   2   9       24.00      -12.63     36.84 o 
  -5   2   9       44.14       82.57     31.88 o 
  -4   2   9      694.89      623.30     58.11 o 
  -3   2   9      693.95      665.41     64.09 o 
  -2   2   9      249.18      125.81     47.53 o 
  -1   2   9        0.55      -52.72     35.15 o 
   0   2   9        0.02      -26.98     23.95 o 
   1   2   9      895.96      799.86     47.21 o 
   2   2   9     1773.27     1801.57     70.16 o 
   3   2   9      145.86      135.41     57.69 o 
   4   2   9     3733.39     3530.60    116.43 o 
   5   2   9     1303.85     1270.30    150.95 o 
   6   2   9     9375.87     9553.53    212.25 o 
   7   2   9      169.08      169.69     61.18 o 
   8   2   9     5923.45     6122.57    157.05 o 
   9   2   9       46.42      -14.49     99.08 o 
  10   2   9     4176.40     4571.77    205.04 o 
  11   2   9       17.84       35.39    124.51 o 
  12   2   9     2823.07     3004.82    348.58 o 
  13   2   9        1.01       21.84    133.46 o 
 -16   3   9      294.23      360.13    106.45 o 
 -15   3   9      649.85      500.42    101.99 o 
 -14   3   9      474.96      600.84     96.08 o 
 -13   3   9     1782.66     1628.52    121.90 o 
 -12   3   9      511.10      410.88     70.22 o 
 -11   3   9      286.14      266.24     78.61 o 
 -10   3   9      555.01      531.91     67.15 o 
  -9   3   9      566.53      704.59     75.01 o 
  -8   3   9      763.83      752.64     59.24 o 
  -7   3   9      695.36      607.04     55.83 o 
  -6   3   9      544.31      538.24     62.83 o 
  -5   3   9      241.29      285.27     37.97 o 
  -4   3   9        0.14      -55.44     36.96 o 
  -3   3   9     2472.72     2276.07    100.99 o 
  -2   3   9      231.47      458.89    127.90 o 
  -1   3   9       13.46      -48.89     43.24 o 
   0   3   9      147.27      130.64     49.06 o 
   1   3   9      766.97      811.19     49.40 o 
   2   3   9       24.79       49.14     33.63 o 
   3   3   9     1416.69     1424.51    108.94 o 
   4   3   9      612.20      650.11     67.01 o 
   5   3   9     1650.23     1623.50     93.64 o 
   6   3   9      948.86      998.39     86.21 o 
   7   3   9     3721.32     3897.35    145.97 o 
   8   3   9      119.22      218.85     66.68 o 
   9   3   9     2444.09     2687.34    161.98 o 
  10   3   9     1056.18     1398.53    170.97 o 
  11   3   9     2944.49     2874.26    182.39 o 
  12   3   9      410.77      702.04    161.18 o 
  13   3   9     1365.31     1269.04    500.52 o 
 -16   4   9       63.47      169.73    120.62 o 
 -15   4   9      661.49      988.09    146.38 o 
 -14   4   9      952.27     1116.55    119.24 o 
 -13   4   9      579.63      457.95     90.99 o 
 -12   4   9      726.52      638.56    101.40 o 
 -11   4   9        7.02       12.72    104.22 o 
 -10   4   9        8.80       58.19     67.88 o 
  -9   4   9       15.74       65.45     61.58 o 
  -8   4   9     1644.98     1651.17    109.18 o 
  -7   4   9      308.18      381.57     66.10 o 
  -6   4   9     1474.65     1488.42     68.48 o 
  -5   4   9       30.32      -18.25     38.89 o 
  -4   4   9      647.76      529.50    124.93 o 
  -3   4   9      445.61      395.50     60.46 o 
  -2   4   9     1763.62     1724.01     95.15 o 
  -1   4   9     1498.90     1771.12     96.72 o 
   0   4   9     1041.47     1162.94     83.82 o 
   1   4   9     1193.32     1309.70     78.04 o 
   2   4   9     4041.04     3947.71    112.28 o 
   3   4   9     3612.63     3491.17     98.65 o 
   4   4   9      545.37      575.77     67.59 o 
   5   4   9     1129.69     1214.46    115.65 o 
   6   4   9       93.18       70.62    100.65 o 
   7   4   9      205.99      109.28     63.31 o 
   8   4   9      796.71      809.50     90.07 o 
   9   4   9      558.63      636.64     92.73 o 
  10   4   9      399.76      435.16    118.84 o 
  11   4   9      906.54     1473.35    150.90 o 
  12   4   9      140.41      226.06    138.79 o 
 -15   5   9       22.79      131.08    146.77 o 
 -14   5   9      231.46      169.32    141.29 o 
 -13   5   9       57.25       13.87    243.93 o 
 -12   5   9      239.71      381.82    168.91 o 
 -11   5   9       19.44       27.93    102.16 o 
 -10   5   9     1071.45     1045.59    230.15 o 
  -9   5   9      333.04      255.67    109.20 o 
  -8   5   9     1207.08     1119.00     99.01 o 
  -7   5   9      658.08      593.64    116.91 o 
  -6   5   9      743.70      833.05    140.14 o 
  -5   5   9      368.72      293.73     94.21 o 
  -4   5   9       16.60      -10.05     45.62 o 
  -3   5   9     1095.25     1030.92     90.28 o 
  -2   5   9     1912.24     1963.32    104.47 o 
  -1   5   9     1068.40     1387.40    156.27 o 
   0   5   9     2345.70     2110.38    128.73 o 
   1   5   9     2658.28     2539.73    103.73 o 
   2   5   9     4076.83     4397.97    216.65 o 
   3   5   9      296.28      159.08     48.78 o 
   4   5   9     2928.22     3155.17    137.25 o 
   5   5   9     1031.13      954.22     95.94 o 
   6   5   9      291.49      261.03     75.03 o 
   7   5   9      800.90      678.07     99.46 o 
   8   5   9       49.85       36.84     64.67 o 
   9   5   9     2284.35     1967.73    129.04 o 
  10   5   9      631.60      853.40    158.04 o 
  11   5   9      301.15      246.68    137.11 o 
  12   5   9     1439.46     1782.92    354.96 o 
 -15   6   9       95.23      247.97    201.55 o 
 -14   6   9       54.03      -52.67    127.53 o 
 -13   6   9        0.40      -88.12    118.34 o 
 -12   6   9      246.47      381.21    145.14 o 
 -11   6   9      617.94      696.24    157.24 o 
 -10   6   9       84.78      116.89    116.11 o 
  -9   6   9     1347.91     1428.55    173.11 o 
  -8   6   9      235.38      406.53    116.14 o 
  -7   6   9     1780.14     2279.50    187.08 o 
  -6   6   9       24.68      215.49     95.31 o 
  -5   6   9      316.33      352.54    101.04 o 
  -4   6   9      176.17      163.14     86.68 o 
  -3   6   9        1.85      -53.57    109.91 o 
  -2   6   9       10.97      -19.47     71.52 o 
  -1   6   9      486.27      543.88    161.50 o 
   0   6   9      579.69      660.90    159.86 o 
   1   6   9       19.15      -21.13     56.40 o 
   2   6   9     6679.28     6369.39    226.88 o 
   3   6   9     5329.64     5661.60    231.01 o 
   4   6   9      890.36      962.48    122.94 o 
   5   6   9      146.33      155.39     66.91 o 
   6   6   9     5819.91     5634.82    184.55 o 
   7   6   9        1.60      -89.30     59.53 o 
   8   6   9     7606.56     7450.24    212.25 o 
   9   6   9        2.82      -31.87     89.04 o 
  10   6   9     5997.98     6072.22    248.53 o 
  11   6   9      290.95      379.22    232.39 o 
 -14   7   9      155.19       21.17    142.25 o 
 -13   7   9       40.45       80.82    125.75 o 
 -12   7   9      226.29      323.16    139.80 o 
 -11   7   9      791.11      657.44    160.54 o 
 -10   7   9      773.19      796.63    160.94 o 
  -9   7   9      222.67      261.88    112.91 o 
  -8   7   9       50.66      160.16     99.75 o 
  -7   7   9       20.35     -121.98     81.32 o 
  -6   7   9     2225.78     2417.64    193.36 o 
  -5   7   9     3457.96     3444.84    215.11 o 
  -4   7   9       26.85      219.18     96.63 o 
  -3   7   9     1467.14     1463.14    153.06 o 
  -2   7   9       24.72       -8.78     79.49 o 
  -1   7   9     1513.76     1558.25    144.46 o 
   0   7   9       20.73        3.84     76.65 o 
   1   7   9      577.99      442.13     96.21 o 
   2   7   9      465.40      399.27    123.85 o 
   3   7   9      305.94      125.20    117.06 o 
   4   7   9     1263.94     1243.38    140.07 o 
   5   7   9     4268.87     3815.05    521.80 o 
   6   7   9      276.22      328.37     90.71 o 
   7   7   9     4583.05     4555.20    266.14 o 
   8   7   9      191.95      423.34    142.01 o 
   9   7   9     6071.41     6240.78    312.08 o 
  10   7   9      441.41      453.66    160.75 o 
 -13   8   9      563.35      365.88    170.99 o 
 -12   8   9       63.74      127.81    141.56 o 
 -11   8   9      161.66      192.23    148.67 o 
 -10   8   9        7.25       44.83    130.67 o 
  -9   8   9       45.30       55.51    115.42 o 
  -8   8   9      489.44      330.54    136.44 o 
  -7   8   9      190.47      430.81    144.62 o 
  -6   8   9     3903.56     3894.77    244.11 o 
  -5   8   9       13.16      119.27    101.07 o 
  -4   8   9     4845.81     4932.56    246.61 o 
  -3   8   9      224.16      250.46    101.99 o 
  -2   8   9     3980.66     4161.47    222.74 o 
  -1   8   9      144.43       85.96    164.69 o 
   0   8   9     1725.72     1635.18    148.42 o 
   1   8   9      823.88      866.78    126.01 o 
   2   8   9     1774.58     1531.42    154.32 o 
   3   8   9      498.59      355.92    108.44 o 
   4   8   9       39.12      -59.92     84.53 o 
   5   8   9      101.68      120.45    105.61 o 
   6   8   9      439.50      515.73    173.39 o 
   7   8   9       12.49      -39.62    111.46 o 
   8   8   9     1429.32     1107.27    179.73 o 
   9   8   9      509.56      532.13    162.11 o 
 -12   9   9       39.21      -66.96    142.75 o 
 -11   9   9       72.01       13.08    136.84 o 
 -10   9   9      610.57      743.23    237.90 o 
  -9   9   9     1341.68     1186.51    191.87 o 
  -8   9   9     1781.39     1930.46    214.57 o 
  -7   9   9      214.27       -4.56    117.85 o 
  -6   9   9     1174.27     1314.33    559.18 o 
  -5   9   9     2938.16     2861.83    341.95 o 
  -4   9   9      380.51      305.75    114.06 o 
  -3   9   9     2292.06     2414.01    192.69 o 
  -2   9   9        3.18       38.93    119.90 o 
  -1   9   9     2837.41     3069.22    274.68 o 
   0   9   9      347.05      423.26    112.55 o 
   1   9   9      466.15      612.28    208.70 o 
   2   9   9      599.55      986.86    374.17 o 
   3   9   9     1094.23      863.75    218.61 o 
   4   9   9      662.34      564.21    151.85 o 
   5   9   9      884.42     1058.78    167.01 o 
   6   9   9      588.63      590.57    155.60 o 
   7   9   9       22.20       92.96    120.53 o 
   8   9   9       17.84       96.24    172.18 o 
 -10  10   9      236.18      291.44    169.31 o 
  -9  10   9     3346.12     3149.78    275.31 o 
  -8  10   9      166.12      343.63    142.22 o 
  -7  10   9     3604.22     3726.38    273.93 o 
  -6  10   9      408.29      317.43    140.26 o 
  -5  10   9     2620.86     2651.49    251.34 o 
  -4  10   9      429.34      590.01    143.12 o 
  -3  10   9     1492.83     1571.58    188.31 o 
  -2  10   9     1546.60     1289.38    165.99 o 
  -1  10   9       24.41      -39.37     98.64 o 
   0  10   9      623.05      554.70    181.05 o 
   1  10   9       52.04       75.11    160.38 o 
   2  10   9     1343.71     1315.73    189.77 o 
   3  10   9       31.85       -8.86    116.20 o 
   4  10   9     1042.16      821.00    169.52 o 
   5  10   9       31.07     -175.63    117.09 o 
   6  10   9     1196.68     1262.22    199.47 o 
   7  10   9      234.97       85.91    141.29 o 
  -8  11   9     3179.72     2979.61    275.08 o 
  -7  11   9       31.31      -79.13    132.52 o 
  -6  11   9     2216.33     2407.92    244.30 o 
  -5  11   9       14.48      -88.58    119.47 o 
  -4  11   9     1349.09     1346.40    194.86 o 
  -3  11   9      263.41       77.50    126.20 o 
  -2  11   9      555.04      679.73    158.79 o 
  -1  11   9      241.97      -55.13    178.47 o 
   0  11   9      127.95        1.89    182.78 o 
   1  11   9      237.77      244.27    137.88 o 
   2  11   9       26.50      -39.41    120.51 o 
   3  11   9     2048.47     1808.56    225.55 o 
   4  11   9      237.12      178.53    181.31 o 
  -4  12   9     2787.98     2728.20    213.76 o 
  -3  12   9     1315.58     1443.58    219.25 o 
  -2  12   9     2146.45     1655.37    225.62 o 
  -1  12   9      831.73     1294.08    301.47 o 
   0  12   9     1180.04     1074.20    200.61 o 
 -16   0  10     2793.57     2676.87    326.96 o 
 -14   0  10    13814.58    13673.12    328.92 o 
 -12   0  10    10636.24    11595.39    279.73 o 
 -10   0  10    45794.94    45720.41    630.09 o 
  -8   0  10    34334.53    33686.05    456.74 o 
  -6   0  10    31737.82    31596.94    532.55 o 
  -4   0  10    29052.04    28390.27    482.95 o 
  -2   0  10    12282.26    12325.54    285.13 o 
   0   0  10     1520.80     1444.80    101.10 o 
   2   0  10      919.07     1011.01     93.30 o 
   4   0  10      357.70      259.37     78.45 o 
   6   0  10     2166.26     2411.48    207.84 o 
   8   0  10     2512.06     3019.31    200.98 o 
  10   0  10      329.05      147.41    110.37 o 
  12   0  10      639.30      552.29    222.74 o 
 -16   1  10      536.10      608.85    155.86 o 
 -15   1  10     5632.57     5981.91    386.92 o 
 -14   1  10       35.14      131.35     67.70 o 
 -13   1  10     7974.83     8172.55    193.44 o 
 -12   1  10        4.43      -43.72     45.81 o 
 -11   1  10     9800.05    10234.17    178.22 o 
 -10   1  10      204.65      180.32     49.97 o 
  -9   1  10    24976.41    25358.89    293.10 o 
  -8   1  10     2421.17     2581.86    145.07 o 
  -7   1  10    23153.48    23251.13    270.26 o 
  -6   1  10     7485.52     7500.04    135.69 o 
  -5   1  10     9218.53     8931.64    174.38 o 
  -4   1  10    22705.71    22252.29    291.57 o 
  -3   1  10     5739.08     5473.80    134.76 o 
  -2   1  10    23811.15    23621.52    337.16 o 
  -1   1  10        6.59       41.05     26.74 o 
   0   1  10     5694.59     5501.16    103.16 o 
   1   1  10      418.47      448.32     47.61 o 
   2   1  10      273.37      181.86     42.62 o 
   3   1  10       72.32       78.11     43.14 o 
   4   1  10      617.11      604.75     66.42 o 
   5   1  10     1180.22     1250.58     93.34 o 
   6   1  10       11.61        6.43     68.38 o 
   7   1  10      457.36      480.19     77.26 o 
   8   1  10      562.58      645.57     87.77 o 
   9   1  10        0.23        9.94     69.41 o 
  10   1  10     1079.25     1334.83    139.34 o 
  11   1  10      824.90      653.43    125.82 o 
  12   1  10      147.08      194.51    130.76 o 
  13   1  10      130.77       -7.20    141.42 o 
 -16   2  10      134.63       77.12    104.55 o 
 -15   2  10      961.11     1056.64    118.48 o 
 -14   2  10     1965.99     1922.09    134.25 o 
 -13   2  10       63.25       46.75     65.14 o 
 -12   2  10      347.11      404.20     73.24 o 
 -11   2  10       59.32       87.90     54.82 o 
 -10   2  10     1903.11     1889.40     92.82 o 
  -9   2  10     6033.97     6613.76    132.23 o 
  -8   2  10     2663.34     2920.18    105.78 o 
  -7   2  10    13818.40    14519.91    201.23 o 
  -6   2  10      448.05      384.51     64.72 o 
  -5   2  10    17856.96    17155.30    252.67 o 
  -4   2  10       67.06       -9.36     37.17 o 
  -3   2  10    32163.14    31486.68    417.33 o 
  -2   2  10      501.32      507.59     65.64 o 
  -1   2  10    23770.75    22115.72    332.82 o 
   0   2  10       10.44       35.71     44.33 o 
   1   2  10    15050.96    14420.35    352.86 o 
   2   2  10       37.66       23.82     34.09 o 
   3   2  10     1772.95     1801.46     88.57 o 
   4   2  10        0.96      -37.14     41.33 o 
   5   2  10      326.89      411.37     66.41 o 
   6   2  10      411.13      374.81     69.34 o 
   7   2  10      203.01      157.13     64.28 o 
   8   2  10       39.33      -26.47     62.31 o 
   9   2  10     1918.46     1937.45    147.31 o 
  10   2  10      317.76      429.61    106.37 o 
  11   2  10     1496.91     1656.83    159.52 o 
  12   2  10        7.74       12.02    127.35 o 
 -16   3  10     1318.00     1821.37    175.77 o 
 -15   3  10      611.10      536.51    128.61 o 
 -14   3  10       91.89       81.83     97.31 o 
 -13   3  10     1396.35     1512.93    128.05 o 
 -12   3  10       18.83       -8.92     57.83 o 
 -11   3  10     3551.78     3614.44    130.48 o 
 -10   3  10      869.13      939.78     98.86 o 
  -9   3  10     1505.87     1357.83    109.08 o 
  -8   3  10     1079.55     1239.62     70.35 o 
  -7   3  10     2208.37     2056.00     86.34 o 
  -6   3  10    15359.25    15565.74    215.63 o 
  -5   3  10     2088.60     1988.40    179.49 o 
  -4   3  10    15812.02    15592.83    503.12 o 
  -3   3  10      406.05      447.72     64.58 o 
  -2   3  10    19816.81    19760.42    311.67 o 
  -1   3  10      717.67      931.54     80.10 o 
   0   3  10     5453.73     4991.41    128.99 o 
   1   3  10      122.07       85.89     35.22 o 
   2   3  10     4908.76     4837.44    109.73 o 
   3   3  10     3239.87     3096.92     95.35 o 
   4   3  10      319.14      186.56     54.94 o 
   5   3  10      778.91      779.28     78.54 o 
   6   3  10      148.53      199.08     62.64 o 
   7   3  10       64.58       93.11     61.82 o 
   8   3  10     2119.79     2322.03    125.67 o 
   9   3  10      110.01       87.69     85.89 o 
  10   3  10     2072.52     2185.74    254.34 o 
  11   3  10       52.24      157.37    118.01 o 
  12   3  10     1750.73     1857.82    172.86 o 
 -16   4  10     2103.48     1987.39    189.37 o 
 -15   4  10      184.77       76.16    110.08 o 
 -14   4  10     4168.22     4405.99    227.52 o 
 -13   4  10        2.47      138.09    113.76 o 
 -12   4  10    13128.14    13124.44    576.24 o 
 -11   4  10       67.33      -34.65     99.16 o 
 -10   4  10    12159.50    13328.75    397.55 o 
  -9   4  10        0.17     -138.09    162.88 o 
  -8   4  10    14102.96    14212.94    391.43 o 
  -7   4  10      160.74       31.34     81.37 o 
  -6   4  10    14174.25    14173.28    257.43 o 
  -5   4  10      911.96      819.05     76.65 o 
  -4   4  10     6742.10     6588.36    171.87 o 
  -3   4  10     5761.15     6084.70    167.00 o 
  -2   4  10      309.53      401.03     66.14 o 
  -1   4  10     1154.26     1156.50     87.44 o 
   0   4  10        6.18       40.08     48.65 o 
   1   4  10       18.80       46.67     44.38 o 
   2   4  10     2703.38     2500.45     85.43 o 
   3   4  10     2339.56     2331.78     87.74 o 
   4   4  10     2640.85     2478.56    111.11 o 
   5   4  10      237.59      141.50     58.38 o 
   6   4  10      827.59      952.10    102.62 o 
   7   4  10     1408.55     1535.39    125.62 o 
   8   4  10      489.26      554.23     87.41 o 
   9   4  10     2043.85     2125.94    156.58 o 
  10   4  10      420.60      559.42    117.87 o 
  11   4  10     1524.09     1459.44    157.54 o 
  12   4  10      160.12      -83.32    131.08 o 
 -15   5  10     3063.76     2919.93    258.53 o 
 -14   5  10       35.41      140.81    131.03 o 
 -13   5  10     6805.56     5491.34    366.33 o 
 -12   5  10      134.73       99.30    116.17 o 
 -11   5  10    14043.56    13605.97    430.99 o 
 -10   5  10       57.30        8.58     98.54 o 
  -9   5  10     9951.17    10619.33    385.97 o 
  -8   5  10      784.75      702.51    192.85 o 
  -7   5  10    21344.03    22021.09    507.50 o 
  -6   5  10     1313.23     1473.27    150.90 o 
  -5   5  10    15433.16    15594.32    396.59 o 
  -4   5  10     5997.36     6199.99    171.45 o 
  -3   5  10     2660.14     2622.38    120.97 o 
  -2   5  10     2989.37     3059.40    130.06 o 
  -1   5  10        0.16        9.83     51.92 o 
   0   5  10     3395.42     3473.10    201.97 o 
   1   5  10      261.66      254.37     56.31 o 
   2   5  10     9422.25     9331.19    191.63 o 
   3   5  10     1177.67     1129.54    101.12 o 
   4   5  10     2058.41     1988.52    118.06 o 
   5   5  10     3063.75     3031.23    147.59 o 
   6   5  10      721.72      711.18    113.22 o 
   7   5  10     1312.84     1268.50    105.10 o 
   8   5  10     1919.83     1818.87    123.71 o 
   9   5  10      437.16      614.76     97.66 o 
  10   5  10      606.83      499.91    141.70 o 
  11   5  10      145.65      -17.85    126.17 o 
 -14   6  10     1346.23     1283.75    246.43 o 
 -13   6  10       18.36      192.58    130.48 o 
 -12   6  10     3142.15     2783.91    242.59 o 
 -11   6  10      286.48      312.83    127.92 o 
 -10   6  10     4275.71     4343.52    264.40 o 
  -9   6  10     2380.28     3024.92    351.17 o 
  -8   6  10     4084.68     4493.50    566.50 o 
  -7   6  10     6678.96     7022.00    294.47 o 
  -6   6  10     5275.87     5100.59    251.69 o 
  -5   6  10    16270.75    17181.05    679.77 o 
  -4   6  10     2515.51     2235.04    172.13 o 
  -3   6  10    20019.20    20090.91    357.15 o 
  -2   6  10       24.61       53.09     69.14 o 
  -1   6  10    13416.30    13607.08    272.35 o 
   0   6  10      110.28       74.85     78.90 o 
   1   6  10     9898.33    10304.21    243.47 o 
   2   6  10     1148.16     1117.45    101.91 o 
   3   6  10     7666.77     7080.39    264.02 o 
   4   6  10      147.47      103.48     88.89 o 
   5   6  10      701.85     1069.63    393.80 o 
   6   6  10      235.30      264.07     97.17 o 
   7   6  10      375.67      244.56    121.22 o 
   8   6  10       58.16      158.91     94.29 o 
   9   6  10        1.67       50.10    113.89 o 
  10   6  10      231.28      -68.73    169.86 o 
  11   6  10       38.32      -88.72    186.39 o 
 -14   7  10      774.91      970.31    313.61 o 
 -13   7  10        0.39      128.70    134.55 o 
 -12   7  10       94.98       75.59    134.14 o 
 -11   7  10       75.55      207.79    218.18 o 
 -10   7  10      437.35      446.16    142.39 o 
  -9   7  10       14.42     -113.61     95.61 o 
  -8   7  10     6976.34     6472.89    301.86 o 
  -7   7  10      199.35      244.78    111.11 o 
  -6   7  10    12128.41    12782.56    395.49 o 
  -5   7  10        3.26      -71.09     84.92 o 
  -4   7  10    16888.13    16334.96    429.43 o 
  -3   7  10       55.61      -65.12     80.48 o 
  -2   7  10    11847.07    12445.89    466.67 o 
  -1   7  10      104.16       47.86     78.47 o 
   0   7  10    12975.18    13240.25    351.54 o 
   1   7  10       97.70      268.82     74.80 o 
   2   7  10     4688.76     3929.59    301.12 o 
   3   7  10      889.12      681.08    119.59 o 
   4   7  10     1914.14     2076.55    174.72 o 
   5   7  10      388.31      448.41    117.13 o 
   6   7  10      242.53      303.85     95.59 o 
   7   7  10      912.65      818.76    159.20 o 
   8   7  10      121.05        5.29    113.37 o 
   9   7  10      360.20      598.83    277.52 o 
  10   7  10      911.49      907.13    363.14 o 
 -13   8  10      210.61      185.85    202.50 o 
 -12   8  10     1165.46     1350.69    218.01 o 
 -11   8  10       53.91       90.04    145.91 o 
 -10   8  10     3292.80     3339.99    262.58 o 
  -9   8  10       46.97       77.11    121.70 o 
  -8   8  10     4202.06     4394.00    275.99 o 
  -7   8  10     2834.70     3404.19    242.80 o 
  -6   8  10     1199.47     1018.93    162.20 o 
  -5   8  10     5599.18     6180.37    282.59 o 
  -4   8  10      273.91      198.26    110.23 o 
  -3   8  10     5993.25     5986.98    272.25 o 
  -2   8  10        9.89      -34.53     88.70 o 
  -1   8  10     3969.42     3805.90    261.42 o 
   0   8  10      670.27      543.53    113.70 o 
   1   8  10     1255.40     1110.87    142.52 o 
   2   8  10     2149.95     2100.93    180.36 o 
   3   8  10      189.54      128.08    101.98 o 
   4   8  10     1761.18     1163.62    272.01 o 
   5   8  10      457.72      426.21    132.66 o 
   6   8  10     1428.55     1615.43    272.79 o 
   7   8  10      900.35     1046.34    179.08 o 
   8   8  10      406.81      531.90    187.86 o 
   9   8  10     1181.87     1398.13    345.74 o 
 -11   9  10     5471.15     5036.76    330.57 o 
 -10   9  10       24.42      146.87    187.86 o 
  -9   9  10     8622.96     8742.35    447.64 o 
  -8   9  10      126.40       17.69    119.37 o 
  -7   9  10     4534.29     4932.11    294.18 o 
  -6   9  10        0.03      -16.17    107.76 o 
  -5   9  10     1269.48     1412.76    201.12 o 
  -4   9  10        0.42      -31.49     99.65 o 
  -3   9  10       60.87       -5.36     94.66 o 
  -2   9  10        7.01      -38.62     91.81 o 
  -1   9  10      587.24      694.28    132.64 o 
   0   9  10      502.44      371.14    115.11 o 
   1   9  10     4368.63     4519.68    277.78 o 
   2   9  10      715.92      795.94    145.38 o 
   3   9  10     2030.44     1776.43    276.66 o 
   4   9  10      622.13      437.13    288.29 o 
   5   9  10     1408.32     1491.64    195.07 o 
   6   9  10     1628.38     1523.45    203.93 o 
   7   9  10     1169.09      843.54    178.99 o 
 -10  10  10     1418.59     1514.40    340.66 o 
  -9  10  10      390.36      379.72    218.61 o 
  -8  10  10     3818.95     3849.92    290.72 o 
  -7  10  10     1465.15     1409.02    204.22 o 
  -6  10  10     1284.46     1326.48    191.04 o 
  -5  10  10     3806.67     3755.00    258.74 o 
  -4  10  10      358.13      159.86    244.62 o 
  -3  10  10     5701.25     5487.15    289.91 o 
  -2  10  10       94.83        0.69    108.11 o 
  -1  10  10     5894.02     5373.94    457.37 o 
   0  10  10      667.61      652.38    196.56 o 
   1  10  10     3242.62     3133.73    354.36 o 
   2  10  10     1275.27     1147.82    264.78 o 
   3  10  10      997.96     1069.11    184.66 o 
   4  10  10     1217.39     1498.00    202.32 o 
   5  10  10     1976.62     1925.19    318.70 o 
   6  10  10     1666.35     1649.06    502.68 o 
  -7  11  10       53.69       -4.18    136.18 o 
  -6  11  10     3728.53     4591.13    436.44 o 
  -5  11  10        0.35      184.46    201.81 o 
  -4  11  10     5636.74     6218.51    325.47 o 
  -3  11  10        0.30      -19.33    130.59 o 
  -2  11  10     6730.02     6881.26    325.19 o 
   0  11  10     5665.24     6141.18    485.80 o 
   1  11  10      416.18      524.49    177.52 o 
   2  11  10     1973.41     2148.19    393.63 o 
   3  11  10      491.10      662.84    173.72 o 
 -15   0  11      100.30      113.88    122.34 o 
 -13   0  11      416.43      302.29    114.61 o 
 -11   0  11      439.32      462.97     88.21 o 
  -9   0  11     1752.28     1902.23    115.92 o 
  -7   0  11       14.76     -147.33    166.07 o 
  -5   0  11      418.80      362.79     83.21 o 
  -3   0  11     2172.84     2209.68    240.40 o 
  -1   0  11     3050.84     3107.87    108.45 o 
   1   0  11    13719.15    13930.74    364.69 o 
   3   0  11      865.73      991.81    105.95 o 
   5   0  11      328.07      198.07     87.48 o 
   7   0  11      252.96      429.29    114.04 o 
   9   0  11     2381.07     3231.03    222.67 o 
  11   0  11     4548.78     6812.33    461.33 o 
 -16   1  11      400.51      683.14    160.06 o 
 -15   1  11      609.14      472.10    100.07 o 
 -14   1  11        3.06       47.70     68.87 o 
 -13   1  11      366.32      275.18     70.69 o 
 -12   1  11        0.25      -55.67     48.57 o 
 -11   1  11        2.12      -36.40     45.75 o 
 -10   1  11      505.22      486.33     58.46 o 
  -9   1  11      486.07      378.98     52.50 o 
  -8   1  11      595.81      632.80     60.74 o 
  -7   1  11      472.82      551.47     55.07 o 
  -6   1  11      129.83       48.53     48.28 o 
  -5   1  11       37.64       19.80     40.20 o 
  -4   1  11      716.07      566.05     62.68 o 
  -3   1  11       93.89       60.50     43.97 o 
  -2   1  11     1140.82     1153.36     75.81 o 
  -1   1  11      794.17      869.71     49.40 o 
   0   1  11     1152.29     1063.16     55.35 o 
   1   1  11     1804.13     1816.97     72.21 o 
   2   1  11     3972.65     3961.68    116.23 o 
   3   1  11     7445.49     7386.83    210.56 o 
   4   1  11       15.48       44.68     47.95 o 
   5   1  11     1198.13     1321.63     92.95 o 
   6   1  11       68.19      135.57     59.85 o 
   7   1  11     6577.47     6804.45    192.00 o 
   8   1  11      614.20      646.53     93.28 o 
   9   1  11     3969.13     3854.78    168.71 o 
  10   1  11     2248.74     2829.77    297.45 o 
  11   1  11     1268.69     1057.99    141.48 o 
  12   1  11     2186.15     2549.45    235.52 o 
 -16   2  11     1010.21      718.10    136.82 o 
 -15   2  11        1.82       67.80    103.86 o 
 -14   2  11     1205.16     1101.44    175.32 o 
 -13   2  11       22.31      -52.71     57.88 o 
 -12   2  11     1331.57     1140.22     91.23 o 
 -11   2  11      160.92      117.94     56.71 o 
 -10   2  11      951.59      897.61     74.14 o 
  -9   2  11      124.07       98.43     47.07 o 
  -8   2  11     1234.62     1328.42     89.53 o 
  -7   2  11        9.66       21.02     65.75 o 
  -6   2  11      456.73      511.45     64.65 o 
  -5   2  11      165.63       99.42     47.21 o 
  -4   2  11       35.24       47.85     52.47 o 
  -3   2  11      475.16      452.16     66.13 o 
  -2   2  11      225.21      240.31     60.21 o 
  -1   2  11      722.02      738.27     64.05 o 
   0   2  11     2759.23     2746.86    103.41 o 
   1   2  11      210.34      201.60     44.29 o 
   2   2  11     8124.30     8082.09    144.79 o 
   3   2  11      775.89      687.19     85.29 o 
   4   2  11    11744.33    11841.65    251.00 o 
   5   2  11       76.52      186.56     78.57 o 
   6   2  11     9284.01     9236.94    213.41 o 
   7   2  11        0.52      -63.38     57.04 o 
   8   2  11     6490.11     6619.13    249.72 o 
   9   2  11        0.46      -54.68    111.47 o 
  10   2  11     3992.60     4069.39    208.11 o 
  11   2  11      110.27      142.22    114.36 o 
  12   2  11     1382.66      824.71    178.19 o 
 -16   3  11       58.71       45.59    115.45 o 
 -15   3  11      776.63      680.61    132.58 o 
 -14   3  11       25.32       56.17     98.62 o 
 -13   3  11     1204.23     1028.85    111.44 o 
 -12   3  11        1.61       30.83     79.02 o 
 -11   3  11       54.38      114.32     77.37 o 
 -10   3  11       10.60       40.19     68.76 o 
  -9   3  11      834.38      782.62    135.25 o 
  -8   3  11      220.91      172.33    110.59 o 
  -7   3  11      418.13      392.59     71.62 o 
  -6   3  11      307.26      308.02     79.54 o 
  -5   3  11     2755.86     2692.72    121.35 o 
  -4   3  11      111.94       12.32     46.32 o 
  -3   3  11      798.95      677.19     75.99 o 
  -2   3  11      543.58      453.50     95.85 o 
  -1   3  11      449.02      551.62     70.61 o 
   0   3  11      573.04      699.88     66.32 o 
   1   3  11      268.23      207.51     40.70 o 
   2   3  11       33.72       49.34     38.47 o 
   3   3  11     2439.78     2422.44    112.89 o 
   4   3  11      121.55      120.02     60.00 o 
   5   3  11     8222.13     8131.74    220.18 o 
   6   3  11       74.75        1.94     56.56 o 
   7   3  11     6877.21     6940.15    196.83 o 
   8   3  11      448.90      673.40    109.17 o 
   9   3  11     3062.84     3080.05    178.89 o 
  10   3  11      258.47      531.11    115.18 o 
  11   3  11     2056.26     2042.91    175.57 o 
  12   3  11      900.60     1095.92    157.64 o 
 -15   4  11        1.02       63.60    131.87 o 
 -14   4  11       92.18       84.98    134.91 o 
 -13   4  11       76.90      -56.16    108.06 o 
 -12   4  11      453.42      699.54    152.05 o 
 -11   4  11      924.24      964.29    158.46 o 
 -10   4  11     1495.73     1283.29    209.22 o 
  -9   4  11      344.92      438.23    118.21 o 
  -8   4  11     1606.81     1690.63    161.73 o 
  -7   4  11     2965.39     3313.66    203.12 o 
  -6   4  11     1800.22     1878.26    105.92 o 
  -5   4  11      139.64      224.92     60.42 o 
  -4   4  11     5808.14     5693.02    167.73 o 
  -3   4  11      458.71      375.41     68.52 o 
  -2   4  11      836.02      736.93    105.93 o 
  -1   4  11     3291.56     3263.62    135.62 o 
   0   4  11      533.36      554.43     66.01 o 
   1   4  11      520.31      543.78     78.85 o 
   2   4  11      139.63       61.95     49.71 o 
   3   4  11     3051.48     3064.66    129.48 o 
   4   4  11       74.85       76.10     53.20 o 
   5   4  11      991.28     1026.79     90.65 o 
   6   4  11      523.71      585.57     84.25 o 
   7   4  11      429.89      528.56    101.95 o 
   8   4  11     1107.52      960.66    110.82 o 
   9   4  11      574.60      810.01    122.15 o 
  10   4  11      461.32      271.70    112.14 o 
  11   4  11     1555.05     2392.89    186.64 o 
 -15   5  11     1367.70     1625.86    453.93 o 
 -14   5  11      293.88      202.94    138.28 o 
 -13   5  11      303.07      340.56    147.59 o 
 -12   5  11     1656.64     1372.23    226.02 o 
 -11   5  11      891.46     1011.64    490.71 o 
 -10   5  11      986.53      936.39    160.12 o 
  -9   5  11       66.06       65.17     94.50 o 
  -8   5  11      388.80      194.67    129.29 o 
  -7   5  11     5692.91     6199.95    270.98 o 
  -6   5  11     2129.05     2175.30    175.22 o 
  -5   5  11      859.16      816.58    123.88 o 
  -4   5  11      152.88      196.36     70.89 o 
  -3   5  11     3140.50     3431.83    217.62 o 
  -2   5  11     2010.50     2018.98    140.33 o 
  -1   5  11     1194.24     1328.18    100.24 o 
   0   5  11     3160.27     3243.54    124.36 o 
   1   5  11     2398.66     2840.15    133.32 o 
   2   5  11      577.55      845.44     79.59 o 
   3   5  11     3920.27     3545.04    212.70 o 
   4   5  11     1399.50     1519.87    140.79 o 
   5   5  11     2136.14     2140.02    176.25 o 
   6   5  11       57.53       67.84    101.12 o 
   7   5  11     1898.81     1832.92    181.38 o 
   8   5  11     1130.51     1211.80    134.02 o 
   9   5  11     1261.71     1250.72    142.77 o 
  10   5  11     1458.66     1915.26    426.54 o 
  11   5  11      853.85      779.34    261.16 o 
 -14   6  11     1329.89     1397.02    213.61 o 
 -13   6  11      561.62      683.63    170.48 o 
 -12   6  11     1097.48     1151.79    186.86 o 
 -11   6  11     1857.33     1603.77    196.20 o 
 -10   6  11      357.64      405.30    134.01 o 
  -9   6  11     1746.10     1649.66    309.39 o 
  -8   6  11     1631.46     1920.68    301.04 o 
  -7   6  11      349.97      359.96    180.97 o 
  -6   6  11     1256.74     1506.37    163.83 o 
  -5   6  11      908.61     1007.51    168.99 o 
  -4   6  11     2704.52     2826.60    194.57 o 
  -3   6  11      530.95      617.72    116.76 o 
  -2   6  11     2083.67     2346.45    127.94 o 
  -1   6  11     1164.91     1172.70    103.19 o 
   0   6  11     6447.03     6027.14    188.92 o 
   1   6  11      754.26      869.72     84.13 o 
   2   6  11     6756.54     6883.91    266.43 o 
   3   6  11        1.10       -1.57     82.30 o 
   4   6  11    11120.05    10577.40    860.31 o 
   5   6  11       33.74       45.95     94.04 o 
   6   6  11     8616.39     8404.55    493.38 o 
   7   6  11      113.93      -28.79     86.22 o 
   8   6  11     6010.06     6517.55    248.17 o 
   9   6  11      448.40      640.42    259.18 o 
  10   6  11     4277.46     3992.14    412.41 o 
 -13   7  11      582.78      396.20    164.81 o 
 -12   7  11      490.07      336.53    141.73 o 
 -11   7  11     2429.28     2143.53    226.55 o 
 -10   7  11      895.95     1122.14    180.73 o 
  -9   7  11       61.75       62.28    109.11 o 
  -8   7  11     1253.44     1117.25    190.61 o 
  -7   7  11      620.63      596.93    141.08 o 
  -6   7  11      133.63       16.48     98.21 o 
  -5   7  11      135.41       75.21     99.71 o 
  -4   7  11        0.59       58.28     98.81 o 
  -3   7  11      240.53      211.12    102.49 o 
  -2   7  11       43.20     -112.66     75.11 o 
  -1   7  11      363.40      448.09    109.22 o 
   0   7  11       27.91       74.52     87.63 o 
   1   7  11     5956.49     5764.19    205.80 o 
   2   7  11       22.09      115.88     97.22 o 
   3   7  11    11375.60    11089.89    674.26 o 
   4   7  11     2695.18     2995.65    445.57 o 
   5   7  11     9402.11     9960.68    347.48 o 
   6   7  11       11.15       56.53     90.67 o 
   7   7  11     5511.94     6141.58    308.43 o 
   8   7  11      184.63      329.85    169.17 o 
   9   7  11     5075.77     5136.10    583.21 o 
 -12   8  11      465.19      520.77    175.87 o 
 -11   8  11       84.40      220.75    145.38 o 
 -10   8  11       15.12      134.29    124.58 o 
  -9   8  11      449.29      694.26    163.67 o 
  -8   8  11     1649.71     1658.66    202.72 o 
  -7   8  11       77.45       92.10    116.12 o 
  -6   8  11      236.06      -16.94     97.39 o 
  -5   8  11      990.75      952.91    156.68 o 
  -4   8  11     1287.89     1330.19    166.97 o 
  -3   8  11       10.44       90.78     97.03 o 
  -2   8  11      883.12     1116.31    146.64 o 
  -1   8  11      810.89      912.52    138.76 o 
   0   8  11       73.82      -76.83     84.35 o 
   1   8  11     1022.42      985.30    139.93 o 
   2   8  11     1221.02      936.61    144.25 o 
   3   8  11      165.67      292.50    115.97 o 
   4   8  11     3146.29     2880.47    210.42 o 
   5   8  11      277.94      668.40    211.54 o 
   6   8  11     2397.52     2351.19    219.29 o 
   7   8  11       12.71      138.32    140.74 o 
   8   8  11     2736.46     2874.25    278.21 o 
 -11   9  11      119.66       60.28    187.51 o 
 -10   9  11     1088.89     1173.22    209.92 o 
  -9   9  11      828.18      881.23    244.28 o 
  -8   9  11     1158.33      948.92    188.28 o 
  -7   9  11      951.85     1146.61    195.87 o 
  -6   9  11        1.14      110.24    115.06 o 
  -5   9  11     1706.30     2072.23    203.91 o 
  -4   9  11      205.01       36.59    110.16 o 
  -3   9  11     1000.68     1073.19    160.92 o 
  -2   9  11      221.65      193.87    111.19 o 
  -1   9  11     1075.51      892.69    146.57 o 
   0   9  11     2882.38     2824.03    212.21 o 
   1   9  11      221.02      497.33    227.39 o 
   2   9  11     3099.47     3012.99    222.14 o 
   3   9  11      837.15      720.08    219.47 o 
   4   9  11       33.91      169.65    124.49 o 
   5   9  11      593.69      531.96    198.19 o 
   6   9  11      157.81      -48.76    130.12 o 
   7   9  11       14.19      -76.68    189.32 o 
  -9  10  11     2675.86     2942.63    280.36 o 
  -8  10  11      285.14      176.27    148.17 o 
  -7  10  11     1521.91     1702.79    505.26 o 
  -6  10  11      367.82      354.16    261.16 o 
  -5  10  11     1108.06     1137.58    186.54 o 
  -4  10  11     2009.09     1602.65    212.84 o 
  -3  10  11      305.36      377.22    135.39 o 
  -2  10  11      711.19      772.86    153.28 o 
  -1  10  11      723.58      856.68    155.57 o 
   0  10  11     2055.42     1931.35    197.37 o 
   1  10  11      609.69      783.99    224.12 o 
   2  10  11     2796.03     3582.66    381.92 o 
   3  10  11      276.73      258.43    139.69 o 
   4  10  11     1548.35     1289.65    246.60 o 
   5  10  11        0.85       81.87    131.30 o 
  -6  11  11      881.15      648.25    179.22 o 
  -5  11  11      271.69      198.72    154.30 o 
  -4  11  11      389.41      394.72    217.40 o 
  -3  11  11      123.71      -61.97    150.65 o 
  -2  11  11        0.89       86.94    131.78 o 
   0  11  11       75.70      112.84    200.18 o 
   1  11  11     4154.40     3975.60    424.12 o 
   2  11  11      201.46      -36.21    135.44 o 
 -16   0  12     5897.13     7487.62    479.77 o 
 -14   0  12    11995.73    13470.35    418.15 o 
 -12   0  12    15220.41    14682.79    323.77 o 
 -10   0  12    13589.68    13885.62    291.82 o 
  -8   0  12     9664.27    10457.86    307.01 o 
  -6   0  12     3778.92     3165.31    171.96 o 
  -4   0  12        0.21      -89.09     79.93 o 
  -2   0  12      984.11      814.48     72.36 o 
   0   0  12    20050.13    19907.80    362.55 o 
   2   0  12     4429.39     4436.87    373.56 o 
   4   0  12     5580.82     5544.52    223.02 o 
   6   0  12     5042.94     5768.38    247.78 o 
   8   0  12     2200.55     2828.66    330.50 o 
  10   0  12       63.51      322.60    138.68 o 
  12   0  12       22.20      164.34    206.89 o 
 -16   1  12      461.20      802.60    248.58 o 
 -15   1  12     5559.99     6235.02    250.31 o 
 -14   1  12      404.07      420.08     94.47 o 
 -13   1  12     7329.43     7486.72    190.30 o 
 -12   1  12       12.62      -10.27     50.31 o 
 -11   1  12     9847.17    10138.46    189.65 o 
 -10   1  12      441.32      681.99     77.85 o 
  -9   1  12     6693.68     6715.33    152.37 o 
  -8   1  12     6660.94     7012.99    150.30 o 
  -7   1  12     2012.20     2151.57    106.14 o 
  -6   1  12     4904.94     4906.50    144.80 o 
  -5   1  12        3.78      -16.75     41.52 o 
  -4   1  12     7523.03     7648.69    173.25 o 
  -3   1  12      211.83      188.62     52.02 o 
  -2   1  12    12922.13    12576.25    206.68 o 
  -1   1  12     5499.90     5230.03    105.86 o 
   0   1  12     1876.22     1745.93     70.59 o 
   1   1  12    10286.93    10528.45    184.94 o 
   2   1  12       30.12       13.96     42.55 o 
   3   1  12     9137.03     9181.97    278.76 o 
   4   1  12     1188.16     1100.22     87.29 o 
   5   1  12     1273.26     1166.64     94.31 o 
   6   1  12      302.43      415.31     77.24 o 
   7   1  12     1879.89     2103.73    172.29 o 
   8   1  12     1181.53     1443.65    151.54 o 
   9   1  12      158.42       76.96     79.98 o 
  10   1  12      234.18      395.20    100.72 o 
  11   1  12      373.12      557.13    131.49 o 
 -16   2  12      202.17       67.02    112.20 o 
 -15   2  12     1173.66     1574.60    248.96 o 
 -14   2  12      780.39      638.00    107.34 o 
 -13   2  12      178.37       93.54    102.37 o 
 -12   2  12      280.77      214.74     78.04 o 
 -11   2  12     1151.25     1276.73    126.80 o 
 -10   2  12      536.52      412.57     80.11 o 
  -9   2  12     3805.58     4079.53    144.45 o 
  -8   2  12       12.39      -47.12     49.09 o 
  -7   2  12    11286.02    11398.99    221.48 o 
  -6   2  12     1309.19     1152.63     84.77 o 
  -5   2  12     8217.92     7626.38    175.46 o 
  -4   2  12     1006.10     1167.73     91.96 o 
  -3   2  12     8626.85     8567.47    208.12 o 
  -2   2  12      124.60      144.06     59.48 o 
  -1   2  12     7087.40     7269.20    191.06 o 
   0   2  12     3765.19     3776.09    122.04 o 
   1   2  12      571.51      589.35     72.06 o 
   2   2  12     1234.58     1237.17     71.93 o 
   3   2  12        9.42       26.56     47.99 o 
   4   2  12     1298.80     1303.25    112.19 o 
   5   2  12     1272.76     1426.78    101.92 o 
   6   2  12       52.60       70.02     62.34 o 
   7   2  12     2002.69     2209.94    145.93 o 
   8   2  12       97.71       69.44     71.88 o 
   9   2  12      825.85      934.65    110.08 o 
  10   2  12       30.07        8.80    113.48 o 
  11   2  12      701.25      788.02    177.42 o 
 -16   3  12     1968.43     2003.49    227.43 o 
 -15   3  12      708.59      695.85    170.11 o 
 -14   3  12     1337.18     1609.68    198.30 o 
 -13   3  12     2693.42     2870.69    178.91 o 
 -12   3  12       72.01      119.34     87.83 o 
 -11   3  12     1695.38     1692.56    204.88 o 
 -10   3  12      585.62      562.14    161.08 o 
  -9   3  12     4863.90     4565.16    189.51 o 
  -8   3  12     4066.43     4507.64    186.80 o 
  -7   3  12       62.29       55.23     56.79 o 
  -6   3  12     3325.16     3978.67    150.13 o 
  -5   3  12      938.89     1008.79     89.23 o 
  -4   3  12     2299.73     2451.21    123.60 o 
  -3   3  12       73.07       82.03     54.39 o 
  -2   3  12     4737.55     4622.11    159.11 o 
  -1   3  12      102.71       76.83     46.91 o 
   0   3  12      948.62      727.38     87.84 o 
   1   3  12     1835.26     1620.51    167.86 o 
   2   3  12       42.42       99.92     53.29 o 
   3   3  12     1332.70     1195.83     84.78 o 
   4   3  12     3093.18     3103.77    127.22 o 
   5   3  12      716.51      812.74     86.62 o 
   6   3  12     2795.02     3015.43    138.54 o 
   7   3  12       45.00       41.90     66.77 o 
   8   3  12     1510.95     1752.15    127.42 o 
   9   3  12      112.87      229.32     95.99 o 
  10   3  12      909.63     1125.95    145.92 o 
  11   3  12        0.01      156.38    109.99 o 
 -15   4  12      625.96      538.91    185.96 o 
 -14   4  12     6357.23     6601.91    330.70 o 
 -13   4  12     1220.16     1346.09    187.10 o 
 -12   4  12    10129.15     9724.79    370.45 o 
 -11   4  12      275.69      205.06    198.54 o 
 -10   4  12     9904.63     9726.00    353.40 o 
  -9   4  12      121.08      216.94    105.63 o 
  -8   4  12     7714.07     7897.36    301.78 o 
  -7   4  12        9.71        5.17     77.97 o 
  -6   4  12     4398.60     4186.04    202.95 o 
  -5   4  12      151.18       65.36     57.47 o 
  -4   4  12      250.19      234.69     66.57 o 
  -3   4  12     1030.43     1080.10     93.94 o 
  -2   4  12     2005.07     1576.21    139.32 o 
  -1   4  12       13.42      117.31     69.84 o 
   0   4  12     3916.62     3820.66    130.78 o 
   1   4  12     1046.09     1156.05     86.28 o 
   2   4  12     4589.26     4438.35    142.90 o 
   3   4  12     3400.84     3143.56    158.73 o 
   4   4  12     6757.25     6286.19    221.57 o 
   5   4  12     2424.15     2547.65    155.29 o 
   6   4  12     1203.85     1371.56    133.92 o 
   7   4  12     3334.61     3402.10    227.28 o 
   8   4  12       59.64      243.67     95.72 o 
   9   4  12     1085.60     1375.39    183.64 o 
  10   4  12      290.23      320.76    145.31 o 
  11   4  12      662.01      638.15    267.96 o 
 -15   5  12     2313.18     2055.87    237.70 o 
 -14   5  12      487.87      594.08    165.42 o 
 -13   5  12     9705.51    10371.50    406.41 o 
 -12   5  12     1592.35     1598.61    352.20 o 
 -11   5  12     9765.47    10662.53    389.71 o 
 -10   5  12     1324.20     1325.68    226.02 o 
  -9   5  12     9464.36     9660.24    352.22 o 
  -8   5  12     1499.31     1490.03    347.21 o 
  -7   5  12     2133.63     2134.22    182.42 o 
  -6   5  12     4029.61     4169.31    230.08 o 
  -5   5  12     2287.98     2223.24    177.21 o 
  -4   5  12    10447.37    10376.73    256.78 o 
  -3   5  12      415.21      439.00     79.15 o 
  -2   5  12     3228.29     3415.35    153.29 o 
  -1   5  12     3327.43     3280.68    146.84 o 
   0   5  12     4842.73     5052.31    153.62 o 
   1   5  12     4869.83     4990.01    152.97 o 
   2   5  12     1474.78     1404.65     97.13 o 
   3   5  12     5562.19     5320.51    195.36 o 
   4   5  12     3308.57     3171.35    168.76 o 
   5   5  12     3560.32     3283.69    213.93 o 
   6   5  12      277.44      329.84    118.34 o 
   7   5  12      469.11      519.97    130.97 o 
   8   5  12      765.80      632.31    136.65 o 
   9   5  12      149.65      363.89    138.62 o 
  10   5  12        3.10     -176.16    117.44 o 
 -14   6  12     1261.53     1465.39    220.49 o 
 -13   6  12      471.68      527.37    160.72 o 
 -12   6  12     3010.65     2679.58    241.69 o 
 -11   6  12     2536.03     2306.78    226.83 o 
 -10   6  12     3232.90     2739.39    228.36 o 
  -9   6  12     6209.00     6291.78    303.37 o 
  -8   6  12      399.23      567.32    194.40 o 
  -7   6  12     6421.63     6123.18    335.84 o 
  -6   6  12        3.31       70.72     93.46 o 
  -5   6  12    23278.71    22823.44    742.73 o 
  -4   6  12       10.46      -86.00     81.64 o 
  -3   6  12    18314.33    18790.35    452.51 o 
  -2   6  12     1014.78     1173.14    107.38 o 
  -1   6  12    11932.88    11982.71    352.63 o 
   0   6  12     2039.33     2031.62    120.05 o 
   1   6  12     3017.32     3071.08    132.64 o 
   2   6  12     3846.97     3549.82    171.65 o 
   3   6  12     1391.28     1498.88    156.49 o 
   4   6  12      527.31      355.64    273.99 o 
   5   6  12        9.78      186.13    150.56 o 
   6   6  12      460.75      715.75    143.10 o 
   7   6  12      104.91      -11.70     89.06 o 
   8   6  12       18.59      -39.45     92.46 o 
   9   6  12      213.05      513.17    159.33 o 
 -13   7  12       43.09        8.49    142.66 o 
 -12   7  12      454.70      311.02    149.99 o 
 -11   7  12        1.77      109.03    119.53 o 
 -10   7  12     3040.75     3218.74    365.12 o 
  -9   7  12        1.54      -82.77     99.57 o 
  -8   7  12     6673.83     7191.84    326.28 o 
  -7   7  12      884.41      688.85    144.51 o 
  -6   7  12     8278.36     9022.27    886.32 o 
  -5   7  12      156.51      222.54    112.74 o 
  -4   7  12    10742.68    11020.25    360.56 o 
  -3   7  12      171.70      140.79     96.93 o 
  -2   7  12     5230.64     5143.01    242.45 o 
  -1   7  12      135.41      137.45     98.79 o 
   0   7  12     3559.67     3805.88    175.41 o 
   1   7  12      238.64      320.88    109.09 o 
   2   7  12      106.31      176.51    129.03 o 
   3   7  12       84.11      163.79     98.84 o 
   4   7  12      123.30      159.59    104.01 o 
   5   7  12       84.04       71.88    107.94 o 
   6   7  12      514.90      502.40    141.30 o 
   7   7  12      158.60      157.61    195.44 o 
   8   7  12      814.61     1229.67    601.04 o 
 -12   8  12     2761.53     2400.21    258.50 o 
 -11   8  12       33.23      -34.88    132.62 o 
 -10   8  12     2119.83     1946.85    230.41 o 
  -9   8  12     1401.89     1325.92    198.66 o 
  -8   8  12     3043.43     3381.49    257.55 o 
  -7   8  12      504.77      534.14    141.91 o 
  -6   8  12      401.17      242.88    121.55 o 
  -5   8  12     2579.93     2826.46    235.92 o 
  -4   8  12      153.48      146.79    115.94 o 
  -3   8  12      541.56      757.09    267.79 o 
  -2   8  12       42.15       64.37     92.96 o 
  -1   8  12      254.76      225.04    156.07 o 
   0   8  12      556.98      443.17     97.64 o 
   1   8  12       75.15       56.56    101.63 o 
   2   8  12     1537.87     1341.39    161.96 o 
   3   8  12     2182.85     1706.29    315.77 o 
   4   8  12      437.49      298.94    128.91 o 
   5   8  12      712.93      968.89    164.83 o 
   6   8  12      111.30      150.72    133.80 o 
   7   8  12     1142.11     1104.18    185.82 o 
 -10   9  12        4.21      -79.25    135.33 o 
  -9   9  12     4285.90     4533.99    337.65 o 
  -8   9  12      682.82      786.10    178.51 o 
  -7   9  12     4664.48     4976.82    303.16 o 
  -6   9  12      341.86      242.27    134.31 o 
  -5   9  12       33.25       31.17    113.96 o 
  -4   9  12       68.37        5.61    107.13 o 
  -3   9  12      211.48      386.15    137.92 o 
  -2   9  12      662.74      845.66    314.04 o 
  -1   9  12     1660.91     1363.69    167.57 o 
   0   9  12      599.37      534.72    133.23 o 
   1   9  12     1989.73     1982.13    200.01 o 
   2   9  12     2186.39     2014.49    198.70 o 
   3   9  12     1785.78     1711.60    314.65 o 
   4   9  12     1420.04     1925.09    310.94 o 
   5   9  12      353.61      212.72    147.19 o 
   6   9  12     2105.90     2087.11    231.67 o 
  -8  10  12     1829.58     1978.98    380.97 o 
  -7  10  12     4985.80     4881.04    318.55 o 
  -6  10  12     1032.95     1106.36    196.48 o 
  -5  10  12     2456.51     2719.83    247.97 o 
  -4  10  12       19.97      -71.90    124.05 o 
  -3  10  12     4139.95     4243.20    269.94 o 
  -2  10  12      498.87      422.17    166.15 o 
  -1  10  12     3242.25     4051.91    358.66 o 
   0  10  12      738.47      529.30    148.32 o 
   1  10  12     2233.66     2284.25    259.35 o 
   2  10  12     2138.23     1981.94    320.25 o 
   3  10  12     1074.86      569.35    245.65 o 
   4  10  12      579.31      673.13    186.74 o 
  -5  11  12        0.65      127.21    145.10 o 
  -4  11  12     6195.92     6507.88    407.33 o 
  -3  11  12      119.44      184.85    139.98 o 
  -2  11  12     5653.37     4628.67    399.66 o 
  -1  11  12      117.96       59.78    183.81 o 
   0  11  12     1937.47     2084.27    342.47 o 
   1  11  12      165.61       57.37    208.96 o 
 -15   0  13      147.21      345.57    202.59 o 
 -13   0  13     1383.92     1377.68    227.48 o 
 -11   0  13      231.07      335.85     86.59 o 
  -9   0  13        0.18       18.46     74.41 o 
  -7   0  13      108.81       72.25     81.41 o 
  -5   0  13      415.56      336.60     89.30 o 
  -3   0  13     2251.97     2468.21    105.58 o 
  -1   0  13     2941.43     3431.71    125.97 o 
   1   0  13      666.73      624.64     90.99 o 
   3   0  13      226.11      172.67     84.69 o 
   5   0  13      128.92      102.23     88.67 o 
   7   0  13     2710.52     3519.67    224.45 o 
   9   0  13     3925.40     4240.44    260.57 o 
  11   0  13     3645.38     4792.84    449.62 o 
 -16   1  13       30.07      183.29    227.74 o 
 -15   1  13      659.74      624.68    129.11 o 
 -14   1  13     1067.22      812.18    112.92 o 
 -13   1  13      346.78      262.64     86.10 o 
 -12   1  13      418.40      505.55    125.91 o 
 -11   1  13       76.16       11.27     75.04 o 
 -10   1  13      901.29     1033.82    141.73 o 
  -9   1  13       60.05       19.56     55.25 o 
  -8   1  13       44.25       29.49     55.26 o 
  -7   1  13      166.60      158.92     61.46 o 
  -6   1  13      645.28      702.91     78.22 o 
  -5   1  13      235.48      161.04    123.75 o 
  -4   1  13     3260.83     3042.97    122.13 o 
  -3   1  13     1893.19     1915.50    101.76 o 
  -2   1  13      171.16      133.35     50.21 o 
  -1   1  13     2894.45     3083.55    112.85 o 
   0   1  13     1619.89     1588.20     71.30 o 
   1   1  13     2988.83     2948.48    106.38 o 
   2   1  13       27.68       39.41     48.44 o 
   3   1  13     3293.63     3609.26    139.06 o 
   4   1  13       10.56       -1.84     61.66 o 
   5   1  13     4029.88     4523.21    164.80 o 
   6   1  13     1760.63     1934.27    179.81 o 
   7   1  13     2241.37     2395.10    151.39 o 
   8   1  13     1354.33     1780.74    132.10 o 
   9   1  13     1666.66     1557.96    131.88 o 
  10   1  13     2382.85     2964.11    172.16 o 
  11   1  13      433.66      573.33    135.53 o 
 -16   2  13     1354.40     1349.12    163.97 o 
 -15   2  13      286.12      346.81    119.05 o 
 -14   2  13     2391.88     2400.24    178.40 o 
 -13   2  13      601.74      518.23    118.15 o 
 -12   2  13     1326.58     1172.64    133.24 o 
 -11   2  13      379.79      278.75     92.67 o 
 -10   2  13     1067.26     1316.69    160.82 o 
  -9   2  13     1281.78     1273.96    121.74 o 
  -8   2  13      283.73      184.78    121.46 o 
  -7   2  13     1487.36     1562.71    101.05 o 
  -6   2  13     1286.85     1264.86    119.72 o 
  -5   2  13       44.55       88.00     51.29 o 
  -4   2  13      774.80      716.01     83.88 o 
  -3   2  13      248.09      211.39     99.77 o 
  -2   2  13     4554.27     4614.34    163.20 o 
  -1   2  13       62.37       82.35     48.34 o 
   0   2  13     8577.58     8438.95    182.83 o 
   1   2  13      103.55       61.72     53.16 o 
   2   2  13    12637.23    12702.75    278.58 o 
   3   2  13      324.49      278.29     62.81 o 
   4   2  13    17325.86    18052.47    295.42 o 
   5   2  13      150.37       85.83     60.55 o 
   6   2  13     8340.85     8676.12    508.51 o 
   7   2  13      832.83      835.90    124.90 o 
   8   2  13     5112.11     5278.78    192.99 o 
   9   2  13       18.44       44.35     80.26 o 
  10   2  13     1745.76     1681.36    165.93 o 
  11   2  13      704.23      711.70    142.48 o 
 -15   3  13     1706.61     1791.29    219.77 o 
 -14   3  13      500.35      674.56    161.15 o 
 -13   3  13      782.08      784.25    127.71 o 
 -12   3  13        0.06      -79.12     80.28 o 
 -11   3  13      401.22      276.72     93.78 o 
 -10   3  13       18.73      -41.04     70.95 o 
  -9   3  13       14.52      -29.06    118.69 o 
  -8   3  13      172.96      228.59     68.76 o 
  -7   3  13       17.38       26.45     59.61 o 
  -6   3  13     1725.33     1654.13    113.69 o 
  -5   3  13       32.25       66.45     58.54 o 
  -4   3  13      906.20      783.88     86.52 o 
  -3   3  13      111.03      132.97     61.81 o 
  -2   3  13     1301.21     1408.04    107.48 o 
  -1   3  13     1625.10     1694.53     96.15 o 
   0   3  13       28.68       87.05     53.25 o 
   1   3  13     4947.86     5162.00    174.43 o 
   2   3  13     1032.31     1194.07     90.98 o 
   3   3  13    15319.23    15934.79    332.91 o 
   4   3  13        4.07       29.82     71.90 o 
   5   3  13    10053.89    10697.09    330.71 o 
   6   3  13      209.71      218.92     85.81 o 
   7   3  13     5850.11     6136.75    236.86 o 
   8   3  13      170.10      198.41     96.36 o 
   9   3  13     2775.78     2550.52    298.11 o 
  10   3  13      133.05      214.47    142.70 o 
 -15   4  13        0.15       24.53    138.03 o 
 -14   4  13       49.82      172.40    134.52 o 
 -13   4  13      382.58      313.08    134.89 o 
 -12   4  13      526.21      658.81    154.33 o 
 -11   4  13      675.53      667.05    150.11 o 
 -10   4  13      861.23     1115.97    163.60 o 
  -9   4  13      163.27      102.88    103.01 o 
  -8   4  13     1007.09      857.02    139.26 o 
  -7   4  13     1997.53     1780.68    169.02 o 
  -6   4  13     1483.16     1451.42    110.74 o 
  -5   4  13      503.24      504.23     80.09 o 
  -4   4  13      512.52      418.00     78.39 o 
  -3   4  13     3759.45     3786.42    157.19 o 
  -2   4  13       50.79       49.69     63.97 o 
  -1   4  13     3399.49     3690.12    132.69 o 
   0   4  13        2.87      138.12     57.98 o 
   1   4  13     4401.67     4645.84    149.47 o 
   2   4  13      532.67      648.08     97.89 o 
   3   4  13     2091.63     2014.85    173.87 o 
   4   4  13      438.48      527.24     96.71 o 
   5   4  13      346.17      367.57     97.69 o 
   6   4  13     1463.37     1468.21    140.42 o 
   7   4  13      187.28      232.33     97.80 o 
   8   4  13      660.23      551.71    145.64 o 
   9   4  13     1754.87     2171.32    221.36 o 
  10   4  13      712.93      857.08    177.64 o 
 -14   5  13      274.37      213.58    141.72 o 
 -13   5  13     1039.80      971.24    185.85 o 
 -12   5  13     1013.57     1018.30    183.48 o 
 -11   5  13     1623.42     1252.07    186.02 o 
 -10   5  13      222.10       55.29    110.72 o 
  -9   5  13      495.22      305.25    120.28 o 
  -8   5  13       42.39       59.78     91.11 o 
  -7   5  13      701.84      825.77    142.31 o 
  -6   5  13      360.66      464.59    123.09 o 
  -5   5  13      327.86      130.27     94.86 o 
  -4   5  13      362.80      422.65     81.48 o 
  -3   5  13     2908.27     2865.97    217.26 o 
  -2   5  13     4331.28     4355.05    170.16 o 
  -1   5  13      505.07      743.79     95.28 o 
   0   5  13     3106.35     3278.47    134.57 o 
   1   5  13     1368.56     1478.67    102.00 o 
   2   5  13     3202.24     3476.80    190.70 o 
   3   5  13      451.35      302.67     89.79 o 
   4   5  13       12.95        3.43     71.60 o 
   5   5  13     2862.73     2702.88    170.95 o 
   6   5  13      286.38      317.39    127.48 o 
   7   5  13     1052.38     1062.54    165.60 o 
   8   5  13     1411.84     1739.50    158.57 o 
   9   5  13      154.93      173.35    124.31 o 
 -14   6  13     2555.35     2127.16    328.26 o 
 -13   6  13      616.88      350.24    160.37 o 
 -12   6  13     1899.20     1996.03    342.99 o 
 -11   6  13     1035.79     1293.25    210.68 o 
 -10   6  13      717.06      652.43    150.99 o 
  -9   6  13      527.60      424.56    204.74 o 
  -8   6  13      777.79      963.82    160.33 o 
  -7   6  13      321.33      318.05    146.43 o 
  -6   6  13     2503.80     2181.47    192.66 o 
  -5   6  13      485.98      347.03    117.23 o 
  -4   6  13     2300.47     2358.21    188.71 o 
  -3   6  13      311.47      345.10    198.11 o 
  -2   6  13     3882.66     4038.60    171.57 o 
  -1   6  13      784.29      664.93    143.94 o 
   0   6  13     5970.49     6020.95    176.25 o 
   1   6  13      253.21      179.38     69.23 o 
   2   6  13     5503.08     5695.20    421.02 o 
   3   6  13      270.98      258.97    110.64 o 
   4   6  13     5623.72     6026.34    278.70 o 
   5   6  13       18.53      -76.09     92.81 o 
   6   6  13     4112.93     4049.13    334.20 o 
   7   6  13      183.24      268.35    146.17 o 
   8   6  13     3357.67     3333.81    203.67 o 
   9   6  13      284.85      380.71    237.04 o 
 -13   7  13     2269.20     2319.39    256.17 o 
 -12   7  13     1352.21     1628.21    223.18 o 
 -11   7  13      886.95      626.70    165.12 o 
 -10   7  13     1065.21     1036.46    183.03 o 
  -9   7  13     1033.06      831.39    169.90 o 
  -8   7  13      552.36      411.63    135.26 o 
  -7   7  13      147.02      244.70    121.68 o 
  -6   7  13      156.59      227.69    144.96 o 
  -5   7  13      997.95      811.17    148.39 o 
  -4   7  13      363.41      239.21    112.04 o 
  -3   7  13     2353.15     2471.75    228.08 o 
  -2   7  13       78.38       39.19     99.94 o 
  -1   7  13     3508.94     3849.81    222.44 o 
   0   7  13        0.92      153.67     78.80 o 
   1   7  13     7335.61     7079.60    352.03 o 
   2   7  13      536.74      596.97    131.31 o 
   3   7  13     5535.50     6069.37    277.42 o 
   4   7  13       29.26     -132.10     88.07 o 
   5   7  13     8289.47     8322.09    493.03 o 
   6   7  13      148.85      174.14    137.04 o 
   7   7  13     4021.28     3958.77    275.06 o 
   8   7  13      224.81      425.43    157.62 o 
 -11   8  13       40.07       16.15    139.63 o 
 -10   8  13       47.76      161.32    150.65 o 
  -9   8  13      161.53      -57.34    145.82 o 
  -8   8  13       92.96       65.55    117.63 o 
  -7   8  13     1526.89     1394.27    336.27 o 
  -6   8  13     1573.48     1206.14    260.30 o 
  -5   8  13     1325.50     1162.76    170.86 o 
  -4   8  13       24.84      -48.17    110.98 o 
  -3   8  13     1117.44      850.78    163.40 o 
  -2   8  13        0.79       57.66    102.05 o 
  -1   8  13      932.82      903.82    145.89 o 
   0   8  13      507.36      556.76    242.38 o 
   1   8  13      763.80      918.96    152.46 o 
   2   8  13     1461.14     1474.95    177.74 o 
   3   8  13      255.70      200.99    118.39 o 
   4   8  13     2962.61     2961.64    230.09 o 
   5   8  13        1.32       74.13    117.05 o 
   6   8  13     4531.19     4427.39    294.79 o 
   7   8  13       47.23       24.88    138.50 o 
 -10   9  13       10.46      147.45    145.42 o 
  -9   9  13      465.78      279.04    444.97 o 
  -8   9  13       15.86      -59.95    118.24 o 
  -7   9  13      891.85      974.19    188.21 o 
  -6   9  13     2512.15     2366.49    232.51 o 
  -5   9  13     1164.18     1317.93    271.24 o 
  -4   9  13     2089.81     1968.98    206.47 o 
  -3   9  13      999.43     1287.00    177.61 o 
  -2   9  13     2317.90     1946.71    363.83 o 
  -1   9  13      178.55       65.81    147.46 o 
   0   9  13     3726.25     3518.22    369.69 o 
   1   9  13       40.00      -56.60    107.40 o 
   2   9  13     2239.23     1855.49    352.20 o 
   3   9  13        9.37      179.08    124.48 o 
   4   9  13     1436.61     1488.74    288.03 o 
   5   9  13        2.05       96.08    133.44 o 
  -8  10  13      117.08      178.48    155.71 o 
  -7  10  13       80.63      350.51    155.87 o 
  -6  10  13     2019.90     2156.08    283.47 o 
  -5  10  13      861.83      565.50    327.83 o 
  -4  10  13     1022.88      765.88    173.99 o 
  -3  10  13     1619.82     1431.82    193.56 o 
  -2  10  13     1456.84     1312.94    186.93 o 
  -1  10  13     2432.03     2284.41    222.53 o 
   0  10  13      711.03      709.40    180.80 o 
   1  10  13     3287.52     2752.36    237.02 o 
   2  10  13     2169.57     2290.47    341.09 o 
   3  10  13      813.75      815.86    256.33 o 
 -14   0  14     2758.26     3277.91    352.63 o 
 -12   0  14     3864.59     3744.45    229.46 o 
 -10   0  14     2762.26     2750.04    310.86 o 
  -8   0  14        9.78        9.28     76.80 o 
  -6   0  14     8633.42     8638.80    286.22 o 
  -4   0  14    13424.89    14020.88    362.70 o 
  -2   0  14    18121.02    17837.15    479.08 o 
   0   0  14    15370.64    14636.89    320.26 o 
   2   0  14     9807.16     9166.11    424.38 o 
   4   0  14    13917.47    14276.20    375.87 o 
   6   0  14     2587.68     3035.25    214.73 o 
   8   0  14      306.31      336.09    133.39 o 
  10   0  14       12.94      197.38    138.55 o 
 -15   1  14     1966.72     2374.10    613.02 o 
 -14   1  14       37.17       28.53     99.35 o 
 -13   1  14      683.58      721.22    123.94 o 
 -12   1  14      492.06      498.46    108.51 o 
 -11   1  14     2238.74     2064.74    126.80 o 
 -10   1  14     3267.90     3452.62    148.32 o 
  -9   1  14       27.84      -55.28     55.65 o 
  -8   1  14     1456.91     1635.01    107.47 o 
  -7   1  14      626.47      689.73     81.33 o 
  -6   1  14     8921.70     9498.91    214.38 o 
  -5   1  14     5320.87     5215.60    158.79 o 
  -4   1  14     8395.78     8461.16    198.63 o 
  -3   1  14     6940.88     6336.66    172.69 o 
  -2   1  14     2669.51     2854.61    114.96 o 
  -1   1  14    12176.86    11380.38    229.43 o 
   0   1  14      610.46      740.83     75.97 o 
   1   1  14    10707.73    11067.62    251.67 o 
   2   1  14       80.42       48.21     66.12 o 
   3   1  14     6627.47     7207.80    240.08 o 
   4   1  14       44.35     -106.33     76.43 o 
   5   1  14     6263.12     7098.16    195.20 o 
   6   1  14     1365.18     1563.08    121.44 o 
   7   1  14      575.64      636.77     96.89 o 
   8   1  14      164.16      229.92     89.70 o 
   9   1  14        8.04      132.38     88.02 o 
  10   1  14       17.83      122.35     94.53 o 
 -15   2  14       26.09       52.34    134.30 o 
 -14   2  14       17.24       10.50    100.25 o 
 -13   2  14       81.70       17.50     94.99 o 
 -12   2  14      190.66      148.27     95.45 o 
 -11   2  14     3653.97     3895.04    248.04 o 
 -10   2  14      404.16      398.90     96.84 o 
  -9   2  14     8624.59     8875.00    233.29 o 
  -8   2  14      180.11      156.19     64.42 o 
  -7   2  14    19217.78    20060.41    322.84 o 
  -6   2  14     2302.36     2288.62    117.92 o 
  -5   2  14     6245.73     6321.38    207.44 o 
  -4   2  14      138.61      105.74     60.86 o 
  -3   2  14     6642.16     6243.57    249.77 o 
  -2   2  14      691.51      707.88     73.87 o 
  -1   2  14     2864.86     2877.88    120.44 o 
   0   2  14     2683.01     2935.66    121.86 o 
   1   2  14     1681.71     1753.47    105.03 o 
   2   2  14     1957.59     2258.95    178.13 o 
   3   2  14       73.87        3.21     65.60 o 
   4   2  14     1125.33     1098.86    122.09 o 
   5   2  14      394.98      278.81     90.47 o 
   6   2  14      154.56      204.28     93.87 o 
   7   2  14      546.85      741.84    120.72 o 
   8   2  14       14.12       51.12     96.01 o 
   9   2  14       12.65       21.28     98.63 o 
  10   2  14        4.94      117.20    132.82 o 
 -15   3  14     1429.07     1248.82    203.63 o 
 -14   3  14        3.29       99.32    135.37 o 
 -13   3  14     2575.81     2713.30    237.42 o 
 -12   3  14      189.93      305.40    135.76 o 
 -11   3  14     1166.21     1163.07    164.76 o 
 -10   3  14     3212.43     3327.25    227.46 o 
  -9   3  14      234.83      233.83    103.61 o 
  -8   3  14     9907.64    10119.43    927.58 o 
  -7   3  14     1188.52     1281.77    135.88 o 
  -6   3  14     8184.85     8247.93    304.75 o 
  -5   3  14       53.88       55.01     62.34 o 
  -4   3  14     5226.86     5277.80    181.82 o 
  -3   3  14      371.28      238.10     90.15 o 
  -2   3  14     1788.04     2062.17    151.44 o 
  -1   3  14      111.52      134.52     56.52 o 
   0   3  14      726.42      698.23     79.17 o 
   1   3  14     2767.24     2707.66    123.97 o 
   2   3  14      772.65      794.79    114.97 o 
   3   3  14      958.60      703.65    126.38 o 
   4   3  14       64.99       99.34    101.48 o 
   5   3  14      616.43      704.35    110.89 o 
   6   3  14      603.93      558.09    111.70 o 
   7   3  14       23.90       39.74     89.50 o 
   8   3  14      663.85      759.96    128.23 o 
   9   3  14      135.02      130.59    139.18 o 
  10   3  14        5.23      240.45    144.04 o 
 -14   4  14     2988.38     2938.44    259.44 o 
 -13   4  14      303.25      257.40    147.03 o 
 -12   4  14     5073.49     5096.54    296.72 o 
 -11   4  14        2.58      -69.32    102.08 o 
 -10   4  14     2693.73     2828.90    222.23 o 
  -9   4  14      290.43      301.22    114.30 o 
  -8   4  14     2056.04     2027.66    184.68 o 
  -7   4  14     1704.52     1481.81    163.78 o 
  -6   4  14      970.13      919.00    218.44 o 
  -5   4  14      630.22      709.80    116.75 o 
  -4   4  14     2144.64     2132.06    130.42 o 
  -3   4  14     1292.24     1337.87    113.10 o 
  -2   4  14     5410.85     4722.35    178.10 o 
  -1   4  14        0.97       80.59     58.88 o 
   0   4  14     7209.20     6691.41    179.82 o 
   1   4  14      134.67       54.89     59.89 o 
   2   4  14    10950.60    11023.84    278.85 o 
   3   4  14      319.93      192.07     81.90 o 
   4   4  14     1978.66     2196.79    316.26 o 
   5   4  14      398.67      438.27    102.29 o 
   6   4  14     1622.43     1723.15    153.58 o 
   7   4  14      765.08      727.46    125.73 o 
   8   4  14      369.84      509.39    147.18 o 
   9   4  14        8.58       33.93    129.32 o 
 -14   5  14      133.13      231.44    150.79 o 
 -13   5  14     3726.94     3835.27    284.95 o 
 -12   5  14     1033.23     1051.14    190.12 o 
 -11   5  14     3237.72     3592.91    710.86 o 
 -10   5  14     1191.76     1139.77    173.14 o 
  -9   5  14      854.38      618.42    228.00 o 
  -8   5  14     2356.03     2602.23    211.64 o 
  -7   5  14      206.44      105.73    104.14 o 
  -6   5  14     2872.69     3210.58    228.69 o 
  -5   5  14     4221.71     4468.56    240.46 o 
  -4   5  14     1341.22     1373.09    169.06 o 
  -3   5  14    12399.42    11412.80    272.61 o 
  -2   5  14     1295.16     1324.28    116.94 o 
  -1   5  14     9119.97     8750.51    284.05 o 
   0   5  14      831.70      716.80     94.01 o 
   1   5  14     9476.96     9439.59    239.80 o 
   2   5  14        0.44      -19.01     68.32 o 
   3   5  14     3832.87     3978.43    189.37 o 
   4   5  14       18.09       69.46     86.48 o 
   5   5  14     2512.00     2662.12    173.68 o 
   6   5  14        1.58      -13.92    106.82 o 
   7   5  14      618.10      595.42    142.79 o 
   8   5  14        0.65       73.65    168.91 o 
   9   5  14        5.02      -92.29    129.72 o 
 -13   6  14      783.17      755.87    185.32 o 
 -12   6  14      683.14      729.19    365.64 o 
 -11   6  14     3000.77     2987.51    256.59 o 
 -10   6  14       19.05      -25.11    108.41 o 
  -9   6  14     5866.99     5670.08    301.17 o 
  -8   6  14      316.23      399.06    131.66 o 
  -7   6  14     9351.99     9861.38    366.94 o 
  -6   6  14      865.31      830.76    226.45 o 
  -5   6  14     9247.48     9753.21    348.77 o 
  -4   6  14     3512.22     3727.53    228.77 o 
  -3   6  14     5893.37     5840.28    267.92 o 
  -2   6  14     3813.39     3828.58    173.70 o 
  -1   6  14     3775.47     3711.71    150.37 o 
   0   6  14     3078.19     3096.81    158.29 o 
   1   6  14      318.06      200.78     85.17 o 
   2   6  14     2749.43     2569.63    186.92 o 
   3   6  14       81.81       75.72     79.19 o 
   4   6  14     2942.11     3077.61    222.54 o 
   5   6  14      806.43      993.36    163.83 o 
   6   6  14       18.85      -63.38    107.04 o 
   7   6  14      188.20      257.35    181.74 o 
   8   6  14        0.27        7.93    107.26 o 
 -12   7  14      889.86      911.10    200.98 o 
 -11   7  14      645.17      438.27    152.29 o 
 -10   7  14     3986.65     3810.18    491.48 o 
  -9   7  14      483.81      324.50    135.36 o 
  -8   7  14     5845.96     6475.05    322.04 o 
  -7   7  14      426.46      521.54    142.69 o 
  -6   7  14     5415.84     5578.55    349.62 o 
  -5   7  14      178.04      348.35    124.35 o 
  -4   7  14     3092.55     3375.35    230.78 o 
  -3   7  14      552.62      568.66    162.10 o 
  -2   7  14     1330.10     1209.54    154.05 o 
  -1   7  14       21.39       30.42     78.63 o 
   0   7  14      281.66      394.82    125.03 o 
   1   7  14       32.28      147.11    103.11 o 
   2   7  14       33.50       55.62     98.54 o 
   3   7  14      297.61      496.48    128.04 o 
   4   7  14     1657.93     1345.12    176.43 o 
   5   7  14        0.13       34.14    113.69 o 
   6   7  14     1390.63     1332.18    188.26 o 
   7   7  14        2.34     -189.73    126.49 o 
 -11   8  14      156.01      360.63    167.96 o 
 -10   8  14     1485.88     1028.91    198.28 o 
  -9   8  14     1408.86     1930.35    225.91 o 
  -8   8  14      772.24      679.69    284.67 o 
  -7   8  14      794.88      649.34    158.02 o 
  -6   8  14      481.53      268.57    131.86 o 
  -5   8  14     1185.29     1178.89    177.46 o 
  -4   8  14        0.25     -129.23    101.57 o 
  -3   8  14        1.22     -142.57     95.04 o 
  -2   8  14      210.35       92.93    110.25 o 
  -1   8  14      144.29       75.80     84.88 o 
   0   8  14     1267.14     1378.81    176.14 o 
   1   8  14      640.85      340.70    126.91 o 
   2   8  14      930.22      996.37    162.38 o 
   3   8  14      502.85      555.66    204.31 o 
   4   8  14      746.98      756.79    158.26 o 
   5   8  14     3904.52     3966.57    269.96 o 
   6   8  14      122.42      215.36    151.60 o 
  -9   9  14     1860.70     2194.74    247.86 o 
  -8   9  14        9.74       60.70    134.75 o 
  -7   9  14      136.75       16.33    124.74 o 
  -6   9  14      255.36      381.44    152.80 o 
  -5   9  14       31.81      -87.40    120.50 o 
  -4   9  14      120.87      125.86    122.89 o 
  -3   9  14     1192.89      985.46    170.72 o 
  -2   9  14      536.63      499.74    148.51 o 
  -1   9  14     2161.88     2346.88    216.62 o 
   0   9  14     1016.02      894.69    168.39 o 
   1   9  14     2169.63     1988.77    210.26 o 
   2   9  14      751.02      935.33    168.47 o 
   3   9  14     2765.01     2421.26    222.76 o 
   4   9  14     2105.73     1826.21    316.80 o 
  -6  10  14       46.96       -1.86    143.66 o 
  -5  10  14     4189.66     4677.68    305.76 o 
  -4  10  14     1362.61     1682.70    334.11 o 
  -3  10  14     2566.44     2743.24    244.16 o 
  -2  10  14     2668.90     2683.07    334.03 o 
  -1  10  14     1365.60     1386.88    203.28 o 
   0  10  14     2397.35     1996.78    344.54 o 
   1  10  14      693.47      557.85    167.30 o 
 -15   0  15      602.51      396.04    241.00 o 
 -13   0  15      232.42      219.64    190.70 o 
 -11   0  15        9.12       26.94    138.59 o 
  -9   0  15      450.96      279.16    106.00 o 
  -7   0  15     1696.60     1397.74    250.48 o 
  -5   0  15      124.40       36.52     87.27 o 
  -3   0  15     4537.96     4971.23    229.72 o 
  -1   0  15     1966.18     2645.69    255.13 o 
   1   0  15     1975.66     2162.13    250.82 o 
   3   0  15      105.74       93.71    133.16 o 
   5   0  15      104.15      380.29    175.37 o 
   7   0  15     3058.36     3505.76    382.87 o 
   9   0  15     2615.59     2620.88    351.43 o 
 -15   1  15     1274.24     1535.11    219.28 o 
 -14   1  15      458.18      308.72    114.64 o 
 -13   1  15      509.28      796.38    128.86 o 
 -12   1  15      128.06       92.99     90.78 o 
 -11   1  15       56.00       58.85     69.24 o 
 -10   1  15      582.86      587.41     90.01 o 
  -9   1  15      127.84      168.61     68.21 o 
  -8   1  15      656.73      580.21     97.82 o 
  -7   1  15      276.45      321.15     83.21 o 
  -6   1  15      921.68      735.01    100.98 o 
  -5   1  15      174.41      275.68     67.09 o 
  -4   1  15     1636.22     1565.18    105.30 o 
  -3   1  15     1264.50     1477.23    116.49 o 
  -2   1  15     1016.96     1134.90     87.55 o 
  -1   1  15     3293.84     3467.35    129.85 o 
   0   1  15     1390.01     1608.76    131.10 o 
   1   1  15     2955.58     3010.01    147.56 o 
   2   1  15       29.77      -34.84     64.79 o 
   3   1  15     1129.46     1308.57    133.26 o 
   4   1  15      327.73      243.09     84.53 o 
   5   1  15     3538.23     3457.96    184.16 o 
   6   1  15     1085.68      881.74    125.21 o 
   7   1  15     1456.51     1155.91    140.13 o 
   8   1  15     1165.05     1319.04    152.61 o 
   9   1  15      151.79       58.19    116.40 o 
 -15   2  15      292.13      238.78    123.40 o 
 -14   2  15     1142.95     1098.73    200.87 o 
 -13   2  15      585.19      478.41    116.46 o 
 -12   2  15      873.51      833.56    186.24 o 
 -11   2  15      956.94      732.61    121.56 o 
 -10   2  15     1128.76     1267.20    135.25 o 
  -9   2  15      685.09      689.86     91.19 o 
  -8   2  15      250.30      213.34     71.07 o 
  -7   2  15     1077.23      933.35     94.76 o 
  -6   2  15     1612.03     1361.40    190.67 o 
  -5   2  15      117.92       31.05     71.43 o 
  -4   2  15     2877.94     2911.72    150.12 o 
  -3   2  15        0.57       23.16     76.36 o 
  -2   2  15     9013.54     9270.76    250.84 o 
  -1   2  15      214.05      252.64     79.27 o 
   0   2  15     9019.03     8817.09    202.81 o 
   1   2  15      486.18      384.97     85.55 o 
   2   2  15    10444.14    11192.95    276.71 o 
   3   2  15      489.53      566.77     98.27 o 
   4   2  15     9127.26     8874.04    264.60 o 
   5   2  15     1083.18      991.89    126.24 o 
   6   2  15     5394.66     5386.41    284.57 o 
   7   2  15       73.98        9.02     88.54 o 
   8   2  15      823.63      709.18    157.13 o 
   9   2  15       79.99      290.77    113.48 o 
 -15   3  15      382.65      425.71    170.84 o 
 -14   3  15      479.77      308.66    150.86 o 
 -13   3  15      494.89      502.86    326.96 o 
 -12   3  15        0.27       28.48    112.77 o 
 -11   3  15       92.23       -7.90    170.98 o 
 -10   3  15      258.70      358.48    172.61 o 
  -9   3  15       58.40      -14.84     98.52 o 
  -8   3  15       12.19       19.73     95.63 o 
  -7   3  15      275.46      267.76     90.00 o 
  -6   3  15     1860.56     1815.16    129.53 o 
  -5   3  15     1909.69     2186.54    152.13 o 
  -4   3  15      717.49      649.31     95.04 o 
  -3   3  15     3538.05     3602.62    164.82 o 
  -2   3  15     1020.89     1101.35    121.55 o 
  -1   3  15     5342.00     5629.92    288.21 o 
   0   3  15      166.89       69.83     97.79 o 
   1   3  15     8030.49     8246.55    203.13 o 
   2   3  15      183.18      215.71     92.69 o 
   3   3  15    10077.86     9774.62    273.58 o 
   4   3  15      120.09       75.16     77.14 o 
   5   3  15     5262.49     5477.51    226.15 o 
   6   3  15      888.06      844.82    126.14 o 
   7   3  15     2205.08     2185.92    320.44 o 
   8   3  15      479.82      658.04    133.30 o 
   9   3  15      616.68      412.01    156.94 o 
 -14   4  15      451.29      232.44    261.50 o 
 -13   4  15       12.54       14.28    118.87 o 
 -12   4  15      149.41      183.83    127.36 o 
 -11   4  15       13.22       -9.76    111.82 o 
 -10   4  15       79.17      113.42    114.03 o 
  -9   4  15      133.24       49.28     99.34 o 
  -8   4  15      442.91      266.09    231.36 o 
  -7   4  15     1399.74     1421.54    166.88 o 
  -6   4  15       15.59      -32.65     85.70 o 
  -5   4  15     7367.38     7390.24    223.66 o 
  -4   4  15       85.79      175.81     73.79 o 
  -3   4  15     3683.68     3509.15    242.13 o 
  -2   4  15      508.98      403.27     75.67 o 
  -1   4  15     2356.76     2597.12    208.34 o 
   0   4  15      505.73      477.01     79.67 o 
   1   4  15      337.95      302.55     75.25 o 
   2   4  15     1729.42     1885.51    140.60 o 
   3   4  15       16.38      -36.49     76.39 o 
   4   4  15     1526.82     1679.87    171.69 o 
   5   4  15     1198.36     1080.95    134.85 o 
   6   4  15      613.22      665.32    123.09 o 
   7   4  15     2059.12     2629.29    189.30 o 
   8   4  15      463.62      436.72    170.11 o 
 -13   5  15       27.63       21.76    129.75 o 
 -12   5  15       14.08      117.56    153.92 o 
 -11   5  15       76.20      -50.24    107.04 o 
 -10   5  15      682.52      496.69    145.08 o 
  -9   5  15       78.49      105.87    112.29 o 
  -8   5  15      213.48      114.17    114.57 o 
  -7   5  15        0.50       56.63     99.44 o 
  -6   5  15     2650.35     2201.32    302.16 o 
  -5   5  15     1150.19     1134.43    157.45 o 
  -4   5  15     4711.16     4881.00    252.21 o 
  -3   5  15       57.90      -20.19     68.99 o 
  -2   5  15     3673.71     3672.60    175.75 o 
  -1   5  15      284.64      247.93     80.88 o 
   0   5  15     1515.90     1396.07    109.54 o 
   1   5  15      329.19      233.34     86.68 o 
   2   5  15      893.12     1073.51    151.96 o 
   3   5  15      372.73      447.62    118.50 o 
   4   5  15       17.62       29.12     83.47 o 
   5   5  15        0.85       52.10     90.24 o 
   6   5  15      934.79      844.93    162.09 o 
   7   5  15       16.37       81.34    120.92 o 
   8   5  15     1880.30     1860.88    218.04 o 
 -13   6  15      435.88      461.67    168.41 o 
 -12   6  15     1159.36     1174.37    199.00 o 
 -11   6  15      243.80       40.14    122.19 o 
 -10   6  15       90.46     -142.36    112.09 o 
  -9   6  15      192.27      208.24    177.44 o 
  -8   6  15      117.37       92.32    114.95 o 
  -7   6  15        1.30      -69.71    101.43 o 
  -6   6  15       17.36       95.53    105.95 o 
  -5   6  15     1531.58     1238.29    166.21 o 
  -4   6  15      949.96      640.83    179.42 o 
  -3   6  15     1667.65     1437.82    166.32 o 
  -2   6  15     1832.57     1921.91    180.64 o 
  -1   6  15      788.49      761.57     94.46 o 
   0   6  15     3786.75     4072.44    188.67 o 
   1   6  15      230.95      438.54    102.01 o 
   2   6  15     1805.74     1769.03    235.42 o 
   3   6  15      569.01      573.47    109.52 o 
   4   6  15     1094.65     1170.95    171.08 o 
   5   6  15       14.51       48.37    117.48 o 
   6   6  15      768.96      806.14    165.42 o 
   7   6  15      191.83      335.62    149.94 o 
 -12   7  15     1153.77      888.22    204.75 o 
 -11   7  15      190.91      289.04    146.69 o 
 -10   7  15       92.78       55.26    130.95 o 
  -9   7  15       60.72        9.73    119.61 o 
  -8   7  15      274.28       83.65    127.31 o 
  -7   7  15       98.36       27.80    128.68 o 
  -6   7  15      152.75      150.39    121.84 o 
  -5   7  15        5.05       17.48    157.45 o 
  -4   7  15     1204.39     1123.89    163.52 o 
  -3   7  15      611.93      707.52    307.67 o 
  -2   7  15        0.23       27.14    100.51 o 
  -1   7  15     2667.43     2778.64    170.85 o 
   0   7  15      224.52      119.05    171.75 o 
   1   7  15     2753.69     2634.18    214.21 o 
   2   7  15      465.45      204.02    122.80 o 
   3   7  15     3097.66     3134.67    396.30 o 
   4   7  15      601.57      542.22    150.80 o 
   5   7  15     2040.69     1946.36    215.85 o 
   6   7  15       15.72      137.74    208.96 o 
 -10   8  15     1654.21     1477.14    314.39 o 
  -9   8  15      116.57       46.28    137.13 o 
  -8   8  15      550.15      584.17    163.47 o 
  -7   8  15      675.47      465.80    148.79 o 
  -6   8  15      744.20      588.57    152.03 o 
  -5   8  15      787.94      972.88    174.56 o 
  -4   8  15      245.77      184.89    122.26 o 
  -3   8  15     1082.45     1273.29    174.33 o 
  -2   8  15        9.24      -37.66    108.14 o 
  -1   8  15      137.66      230.99    121.65 o 
   0   8  15      508.25      343.06    137.28 o 
   1   8  15       26.65       30.93    113.46 o 
   2   8  15      740.79      654.38    153.26 o 
   3   8  15      457.68      390.10    146.78 o 
   4   8  15     1604.03     1282.08    187.23 o 
  -8   9  15     1274.48      893.48    197.50 o 
  -7   9  15      876.43      565.14    349.88 o 
  -6   9  15     2098.57     1928.73    227.69 o 
  -5   9  15     1201.32     1321.27    214.39 o 
  -4   9  15     2529.94     2009.73    220.54 o 
  -3   9  15      242.98      299.80    146.17 o 
  -2   9  15     4154.31     3832.10    376.06 o 
  -1   9  15      181.29      260.33    134.34 o 
   0   9  15     1222.10     1524.94    201.55 o 
   1   9  15       38.75      -42.48    120.19 o 
   2   9  15      412.08      427.55    170.37 o 
   3   9  15        3.39      -73.56    130.58 o 
  -4  10  15      740.87      696.22    183.17 o 
  -3  10  15     3126.54     2647.07    339.37 o 
  -2  10  15     1480.08     1590.05    211.31 o 
  -1  10  15     3433.76     3161.48    435.23 o 
 -14   0  16     1463.47     1454.46    296.30 o 
 -12   0  16      203.32      125.74    115.93 o 
 -10   0  16        9.74       -6.56    141.69 o 
  -8   0  16     2357.90     2366.05    188.46 o 
  -6   0  16     3057.10     3109.38    357.03 o 
  -4   0  16    18520.05    17878.49    653.67 o 
  -2   0  16    23330.13    23043.24    716.63 o 
   0   0  16     8552.79     8871.11    445.66 o 
   2   0  16     2423.87     2434.32    277.35 o 
   4   0  16      335.10      592.26    201.55 o 
   6   0  16     2244.06     2478.25    319.38 o 
   8   0  16      655.28      569.86    253.23 o 
 -15   1  16      729.44      818.91    194.60 o 
 -14   1  16      961.73      775.07    138.73 o 
 -13   1  16       73.87       65.50    101.79 o 
 -12   1  16     3291.35     3495.33    203.50 o 
 -11   1  16       62.98      -12.22     82.57 o 
 -10   1  16     4029.28     3662.91    162.56 o 
  -9   1  16      280.01      383.60     82.68 o 
  -8   1  16     5617.78     5487.52    240.49 o 
  -7   1  16     1307.50     1351.14    109.37 o 
  -6   1  16     6527.06     6647.12    314.64 o 
  -5   1  16     6486.71     7042.52    247.44 o 
  -4   1  16     4731.89     4468.49    182.72 o 
  -3   1  16     4158.46     4259.42    344.02 o 
  -2   1  16     1098.15     1140.08    117.88 o 
  -1   1  16    10298.77    10471.99    363.93 o 
   0   1  16      198.25      258.64    108.36 o 
   1   1  16     2419.58     2209.26    284.24 o 
   2   1  16      254.88      253.99    102.68 o 
   3   1  16     1134.27     1441.94    174.31 o 
   4   1  16       12.50       11.28    121.79 o 
   5   1  16      171.29      292.89    123.17 o 
   6   1  16       64.52       61.15    111.56 o 
   7   1  16       56.88      118.66    133.11 o 
   8   1  16        4.17      -87.13    124.73 o 
   9   1  16      491.39      219.49    186.14 o 
 -14   2  16      119.61       65.69    111.23 o 
 -13   2  16     5702.32     5755.36    254.60 o 
 -12   2  16      142.16      120.54    123.69 o 
 -11   2  16     9849.52    10325.60    312.11 o 
 -10   2  16      202.69      229.29     97.73 o 
  -9   2  16    17630.40    18479.47    333.92 o 
  -8   2  16       90.18       11.55     70.19 o 
  -7   2  16    13361.52    13176.84    272.01 o 
  -6   2  16      589.45      639.31    100.89 o 
  -5   2  16    17267.51    16961.11    349.14 o 
  -4   2  16       17.66       11.30     69.06 o 
  -3   2  16     9191.38     9576.70    210.54 o 
  -2   2  16      273.89      155.20     87.82 o 
  -1   2  16     1433.25     1358.88    103.96 o 
   0   2  16      661.14      643.04     83.46 o 
   1   2  16      449.69      631.22     97.75 o 
   2   2  16       12.56      -75.82     66.31 o 
   3   2  16       15.03       -1.47     73.44 o 
   4   2  16      297.96      282.24     92.68 o 
   5   2  16      359.14      237.53    174.89 o 
   6   2  16       97.52       23.15     91.57 o 
   7   2  16       47.42      130.53    100.87 o 
   8   2  16       68.76      126.19    107.82 o 
 -14   3  16     2049.54     2064.55    230.49 o 
 -13   3  16      986.85      943.02    182.21 o 
 -12   3  16     5137.34     4923.34    378.04 o 
 -11   3  16      233.51       46.92    117.81 o 
 -10   3  16     9420.97     9571.95    362.71 o 
  -9   3  16        0.87       66.40     96.81 o 
  -8   3  16    16278.75    15911.44    454.45 o 
  -7   3  16       46.09       50.45     69.55 o 
  -6   3  16    13268.37    13709.55    349.47 o 
  -5   3  16      313.20      403.38     89.91 o 
  -4   3  16     5250.58     5220.93    197.30 o 
  -3   3  16      955.77      746.81    102.99 o 
  -2   3  16     3903.25     3766.43    148.05 o 
  -1   3  16      974.38      983.97     95.12 o 
   0   3  16       77.22       81.85     63.18 o 
   1   3  16     2538.07     2475.50    130.93 o 
   2   3  16       35.89       56.39     77.89 o 
   3   3  16     2486.56     2462.05    161.31 o 
   4   3  16       55.87      104.55     83.64 o 
   5   3  16       69.23      162.83     89.98 o 
   6   3  16       52.85       20.38    105.50 o 
   7   3  16       42.14      -64.40     95.67 o 
   8   3  16       42.51      169.02    112.29 o 
 -14   4  16     1888.65     1782.83    232.28 o 
 -13   4  16     1101.37      752.78    184.96 o 
 -12   4  16      593.29      672.17    157.94 o 
 -11   4  16     1540.42     1721.55    285.02 o 
 -10   4  16       60.56      -50.93    148.49 o 
  -9   4  16     1442.31     1271.53    175.93 o 
  -8   4  16     1322.36     1178.97    166.90 o 
  -7   4  16     2904.31     2874.70    218.96 o 
  -6   4  16     2050.24     2283.08    212.15 o 
  -5   4  16     1027.96     1156.19    118.82 o 
  -4   4  16     9236.78     8719.90    359.46 o 
  -3   4  16     1835.87     1695.48    134.83 o 
  -2   4  16     6858.47     6404.10    276.35 o 
  -1   4  16       16.53       12.21     60.39 o 
   0   4  16     5300.92     5153.52    171.30 o 
   1   4  16        5.32       71.25     64.77 o 
   2   4  16     3846.73     4101.35    195.51 o 
   3   4  16        2.69       75.27    100.74 o 
   4   4  16     1276.41     1187.81    215.77 o 
   5   4  16      113.74      319.03    103.05 o 
   6   4  16      206.17       41.16     95.94 o 
   7   4  16        0.93      -59.54     96.03 o 
   8   4  16      126.62      167.63    342.21 o 
 -13   5  16     1313.48      962.55    194.04 o 
 -12   5  16       25.25      165.48    139.33 o 
 -11   5  16      113.17      256.19    132.78 o 
 -10   5  16      810.30      573.80    157.73 o 
  -9   5  16      292.94      258.38    132.69 o 
  -8   5  16      127.04      140.20    118.63 o 
  -7   5  16     2544.89     2594.72    366.76 o 
  -6   5  16     1821.28     1631.28    185.60 o 
  -5   5  16     9918.53    10146.75    363.53 o 
  -4   5  16        1.91      -22.07     96.10 o 
  -3   5  16    13466.64    13156.34    313.72 o 
  -2   5  16       59.40      179.38     70.13 o 
  -1   5  16     7567.32     7379.71    205.06 o 
   0   5  16        1.04      -28.43     91.15 o 
   1   5  16     2915.18     2731.89    166.94 o 
   2   5  16       70.14       85.08     85.21 o 
   3   5  16     1972.64     1901.98    157.45 o 
   4   5  16      439.29      359.65    129.76 o 
   5   5  16      349.51      350.01    109.12 o 
   6   5  16        0.18       61.04    104.32 o 
   7   5  16       57.28     -104.23    127.95 o 
 -12   6  16        0.34      139.06    141.38 o 
 -11   6  16     3110.84     3453.76    277.97 o 
 -10   6  16      104.21       72.32    130.83 o 
  -9   6  16     4843.85     4985.39    647.21 o 
  -8   6  16      743.32      712.40    157.12 o 
  -7   6  16     3516.48     3677.13    393.03 o 
  -6   6  16      605.78      613.38    149.00 o 
  -5   6  16     5983.66     5461.01    383.64 o 
  -4   6  16     2623.41     2638.08    214.94 o 
  -3   6  16      239.24      246.09    159.52 o 
  -2   6  16     3602.07     3248.36    178.06 o 
  -1   6  16      350.58      437.52     87.86 o 
   0   6  16     1790.84     1798.35    146.88 o 
   1   6  16        1.20       25.93    110.99 o 
   2   6  16      590.85      492.02    111.31 o 
   3   6  16       24.75       67.40     90.98 o 
   4   6  16      157.09       30.58     98.41 o 
   5   6  16      178.32      123.74    172.70 o 
   6   6  16      375.65      217.31    136.91 o 
 -11   7  16      340.62      324.76    161.12 o 
 -10   7  16     5149.40     4488.86    762.46 o 
  -9   7  16      206.11      156.24    131.46 o 
  -8   7  16     4314.41     4462.09    291.90 o 
  -7   7  16       61.56       44.07    113.64 o 
  -6   7  16     5890.63     5303.17    373.82 o 
  -5   7  16      108.25       99.23    116.11 o 
  -4   7  16     2701.98     2916.49    319.04 o 
  -3   7  16        4.17      164.99    114.92 o 
  -2   7  16      153.05       90.50     89.75 o 
  -1   7  16       41.68      102.33    109.44 o 
   0   7  16        1.59      -59.52    100.54 o 
   1   7  16      144.34       88.75    117.83 o 
   2   7  16      342.93      362.01    136.42 o 
   3   7  16      208.79      223.20    136.55 o 
   4   7  16      187.02       53.98    127.77 o 
   5   7  16       78.72       89.31    190.10 o 
  -9   8  16     1644.51     2358.20    319.90 o 
  -8   8  16       13.31      -18.57    127.31 o 
  -7   8  16     2184.06     2133.01    232.71 o 
  -6   8  16      554.56      675.26    163.45 o 
  -5   8  16     1919.10     1705.00    206.10 o 
  -4   8  16      705.70      440.19    146.39 o 
  -3   8  16       71.91      -62.34    115.62 o 
  -2   8  16     1586.42     1510.78    152.31 o 
  -1   8  16       66.07       99.38    123.27 o 
   0   8  16     2442.43     2499.31    292.34 o 
   1   8  16     1186.86     1284.81    183.72 o 
   2   8  16     2811.37     2684.56    250.31 o 
   3   8  16      607.34      461.67    157.50 o 
  -7   9  16      969.62      974.31    280.02 o 
  -6   9  16        1.76      -77.45    128.81 o 
  -5   9  16     2509.63     2510.62    244.25 o 
  -4   9  16      152.66      -13.75    132.44 o 
  -3   9  16     4298.08     4369.73    288.55 o 
  -2   9  16      432.31      421.90    149.80 o 
  -1   9  16     3993.61     3789.41    513.19 o 
   0   9  16      648.29      905.86    181.96 o 
   1   9  16     3520.18     3158.07    258.24 o 
 -13   0  17       92.03      165.55    200.52 o 
 -11   0  17      624.82      240.38    119.17 o 
  -9   0  17      673.47      656.13    136.11 o 
  -7   0  17     1262.73     1254.17    240.06 o 
  -5   0  17     8248.64     8640.90    319.11 o 
  -3   0  17     1219.03     1100.96    149.50 o 
  -1   0  17     2690.78     3010.04    289.75 o 
   1   0  17      138.71      -44.27    127.31 o 
   3   0  17      281.28      140.74    157.63 o 
   5   0  17     1558.85     2218.29    320.07 o 
   7   0  17     2944.32     4211.61    431.70 o 
 -14   1  17        6.53      -15.30    161.16 o 
 -13   1  17        4.42       47.85    106.17 o 
 -12   1  17      326.64      394.06    119.80 o 
 -11   1  17       71.85       86.78     95.78 o 
 -10   1  17      196.56      216.76     83.02 o 
  -9   1  17      101.60       39.13     69.43 o 
  -8   1  17      506.76      490.51     89.29 o 
  -7   1  17      138.38      102.70     66.15 o 
  -6   1  17     4473.43     4681.40    173.49 o 
  -5   1  17      150.61      134.18     71.94 o 
  -4   1  17     2858.50     2881.63    164.37 o 
  -3   1  17      634.23      588.29    102.82 o 
  -2   1  17      303.80      254.17     88.47 o 
  -1   1  17     2483.97     2846.29    203.03 o 
   0   1  17      321.03      373.18    117.74 o 
   1   1  17     2218.96     2219.30    238.59 o 
   2   1  17      444.62      275.88    118.20 o 
   3   1  17     2449.03     2382.19    213.53 o 
   4   1  17      522.39      562.63    143.56 o 
   5   1  17      592.14       87.15    159.69 o 
   6   1  17     2092.43     2007.20    251.25 o 
   7   1  17      183.36     -103.27    127.87 o 
   8   1  17     1104.88     1472.39    621.20 o 
 -14   2  17      166.72       89.49    118.39 o 
 -13   2  17      345.36      492.13    127.24 o 
 -12   2  17       40.72      -26.65     98.98 o 
 -11   2  17        2.56       62.46     96.31 o 
 -10   2  17       93.40      212.56    104.03 o 
  -9   2  17      198.89      116.19    116.03 o 
  -8   2  17      210.22       20.17     70.10 o 
  -7   2  17       74.90      113.38     89.50 o 
  -6   2  17      796.34      501.06     95.91 o 
  -5   2  17     3092.54     3206.86    180.30 o 
  -4   2  17     3338.01     3627.76    364.53 o 
  -3   2  17       19.95       51.90     77.65 o 
  -2   2  17     4221.59     4206.89    189.77 o 
  -1   2  17      203.39      321.33     91.71 o 
   0   2  17     5764.93     5249.96    249.98 o 
   1   2  17       77.67      115.82    105.32 o 
   2   2  17     5715.95     7063.14    490.45 o 
   3   2  17       20.39       89.55    106.47 o 
   4   2  17     1490.88     1552.25    193.43 o 
   5   2  17        1.26      -57.41    109.34 o 
   6   2  17      381.70       17.19    120.63 o 
   7   2  17        9.00     -113.37    120.88 o 
 -14   3  17        4.55      148.61    144.65 o 
 -13   3  17      114.73      162.85    141.46 o 
 -12   3  17        3.28     -125.61    116.09 o 
 -11   3  17       91.07      320.66    136.92 o 
 -10   3  17       31.02       37.43    109.10 o 
  -9   3  17       17.11       85.40    118.86 o 
  -8   3  17       40.36       84.74    112.02 o 
  -7   3  17      283.63      232.47    116.85 o 
  -6   3  17        2.59      -67.12     68.61 o 
  -5   3  17     1070.72      960.06    135.25 o 
  -4   3  17        0.22      -10.60     71.34 o 
  -3   3  17     2752.91     2878.63    163.54 o 
  -2   3  17        3.68      -27.26     59.49 o 
  -1   3  17     3390.80     3643.69    149.69 o 
   0   3  17     1041.87      982.84     98.76 o 
   1   3  17     3553.16     3882.12    160.05 o 
   2   3  17     1409.62     1518.91    136.65 o 
   3   3  17     1852.70     1678.81    163.04 o 
   4   3  17     2954.70     3127.11    200.52 o 
   5   3  17      624.72      559.48    123.26 o 
   6   3  17      883.54     1111.61    181.51 o 
   7   3  17        5.77      -19.56    104.37 o 
 -13   4  17       21.47      134.18    163.48 o 
 -12   4  17       42.20      -21.04    124.25 o 
 -11   4  17      237.28      206.82    135.39 o 
 -10   4  17       28.36       34.20    119.72 o 
  -9   4  17     1173.24     1043.00    172.29 o 
  -8   4  17       33.71        6.81    105.01 o 
  -7   4  17     1036.92     1108.61    168.13 o 
  -6   4  17      245.59      198.47    118.22 o 
  -5   4  17      334.54      227.88     88.20 o 
  -4   4  17        1.18      -84.73     70.82 o 
  -3   4  17     1070.40     1163.03    103.55 o 
  -2   4  17     1235.99     1340.19    111.15 o 
  -1   4  17       63.29      100.99     71.69 o 
   0   4  17      515.78      645.56     88.54 o 
   1   4  17      425.26      427.50     98.59 o 
   2   4  17      410.65      581.01    110.89 o 
   3   4  17     2915.63     2918.34    215.11 o 
   4   4  17      259.15      129.01    157.86 o 
   5   4  17     2893.02     2921.07    194.50 o 
   6   4  17      160.80      251.66    114.17 o 
   7   4  17     3190.17     3772.42    231.84 o 
 -12   5  17       74.04      -43.66    124.52 o 
 -11   5  17       32.95      109.23    134.49 o 
 -10   5  17     1037.98     1033.48    180.61 o 
  -9   5  17      134.82       95.76    115.51 o 
  -8   5  17     1723.69     1689.62    201.13 o 
  -7   5  17       97.16       91.01    234.63 o 
  -6   5  17      748.98     1010.85    166.64 o 
  -5   5  17       28.99       -6.58    103.34 o 
  -4   5  17     2256.34     2205.64    295.87 o 
  -3   5  17      394.59      441.89     99.85 o 
  -2   5  17     1995.82     1993.79    128.71 o 
  -1   5  17      145.03      131.31     96.25 o 
   0   5  17       18.15       49.89     78.85 o 
   1   5  17      390.61      290.41     93.59 o 
   2   5  17       77.44       -0.22     83.92 o 
   3   5  17       68.62      -32.64     89.03 o 
   4   5  17     1295.27     1436.67    153.33 o 
   5   5  17       57.69       44.06     98.16 o 
   6   5  17     2203.72     2314.12    196.94 o 
 -11   6  17       23.27       86.54    139.23 o 
 -10   6  17       10.87        1.97    129.49 o 
  -9   6  17      212.88      302.10    152.63 o 
  -8   6  17       43.88       78.49    144.62 o 
  -7   6  17     1135.67     1027.40    171.11 o 
  -6   6  17       51.83      131.41    118.71 o 
  -5   6  17     1311.27     1316.16    259.87 o 
  -4   6  17      592.37      680.64    151.79 o 
  -3   6  17     3402.48     3424.25    239.14 o 
  -2   6  17     1103.28     1160.01    133.57 o 
  -1   6  17      112.86      223.64     90.88 o 
   0   6  17     3197.63     3101.65    191.32 o 
   1   6  17       86.54       75.14     87.45 o 
   2   6  17     1180.15     1068.01    134.87 o 
   3   6  17       60.41       33.27    100.88 o 
   4   6  17      879.44      883.16    159.67 o 
   5   6  17      402.55      292.34    149.95 o 
 -10   7  17        0.13      -52.47    125.30 o 
  -9   7  17      292.53      384.68    153.46 o 
  -8   7  17      448.53      498.43    159.35 o 
  -7   7  17      211.67      126.81    123.98 o 
  -6   7  17      561.34      695.64    400.61 o 
  -5   7  17        1.00      -36.23    116.15 o 
  -4   7  17      473.73      821.56    275.89 o 
  -3   7  17      424.35      342.99    137.76 o 
  -2   7  17     1118.00      776.98    124.48 o 
  -1   7  17     1426.48     1150.88    299.06 o 
   0   7  17      714.05      855.92    197.76 o 
   1   7  17     2331.21     2124.25    214.78 o 
   2   7  17     1256.98     1357.91    189.45 o 
   3   7  17     1707.72     1990.05    466.16 o 
   4   7  17       80.15      -25.78    123.95 o 
  -8   8  17     1740.16     1549.48    264.86 o 
  -7   8  17      239.17      219.17    148.35 o 
  -6   8  17      849.25      838.46    183.43 o 
  -5   8  17        6.05      -21.68    130.20 o 
  -4   8  17      103.08     -116.04    122.30 o 
  -3   8  17      257.44      140.45    141.39 o 
  -2   8  17       38.62       29.92    120.40 o 
  -1   8  17       59.97       32.10    117.36 o 
   0   8  17      262.48      417.48    144.24 o 
   1   8  17     1132.08      947.75    261.07 o 
   2   8  17      425.63      595.44    161.00 o 
  -4   9  17      335.01      438.04    167.06 o 
  -3   9  17      146.34       43.41    185.02 o 
  -2   9  17      291.63       77.98    134.78 o 
 -14   0  18      753.42      264.95    232.73 o 
 -12   0  18      883.37     1263.76    288.72 o 
 -10   0  18        2.41       85.84    107.80 o 
  -8   0  18      938.12      758.85    142.18 o 
  -6   0  18     7264.23     7700.78    313.21 o 
  -4   0  18     3625.77     3026.99    660.82 o 
  -2   0  18     2959.25     2963.87    303.02 o 
   0   0  18     2170.18     2285.99    283.21 o 
   2   0  18       63.80       28.42    149.70 o 
   4   0  18       74.58      213.78    176.57 o 
   6   0  18     2163.80     1973.67    326.10 o 
 -13   1  18      748.00     1005.55    155.74 o 
 -12   1  18     5710.03     5786.46    259.65 o 
 -11   1  18       77.33       -8.83     94.32 o 
 -10   1  18     4386.03     4466.38    198.82 o 
  -9   1  18      468.89      357.62     90.25 o 
  -8   1  18     5542.41     5471.80    194.63 o 
  -7   1  18     2051.61     1957.24    133.67 o 
  -6   1  18     1190.31     1363.24    117.21 o 
  -5   1  18      201.11      140.65    159.88 o 
  -4   1  18     1227.39     1289.93    240.49 o 
  -3   1  18     1552.77     1353.64    132.64 o 
  -2   1  18        7.30       74.58     87.54 o 
  -1   1  18     1966.26     1810.82    593.98 o 
   0   1  18       61.53      -70.43     92.20 o 
   1   1  18      160.47      125.90    107.61 o 
   2   1  18      270.86      491.51    133.18 o 
   3   1  18       83.29      -54.26    107.14 o 
   4   1  18      242.08      204.69    262.28 o 
   5   1  18     1415.33     1525.12    220.68 o 
   6   1  18       45.50       41.27    129.78 o 
   7   1  18      437.28      502.20    168.33 o 
 -13   2  18     6944.01     6601.71    283.59 o 
 -12   2  18      184.22      148.58    138.32 o 
 -11   2  18    13646.36    13766.20    405.61 o 
 -10   2  18        2.81       26.30     94.08 o 
  -9   2  18    13655.58    14156.84    370.94 o 
  -8   2  18      159.26      158.62     87.73 o 
  -7   2  18    10733.72    10723.66    296.10 o 
  -6   2  18       79.38       80.61     80.64 o 
  -5   2  18     5608.69     5776.90    220.62 o 
  -4   2  18      311.02      280.81     93.06 o 
  -3   2  18     2323.92     2063.12    239.84 o 
  -2   2  18       14.20      -38.37     73.76 o 
  -1   2  18      560.70      505.02    150.66 o 
   0   2  18       25.73      197.47    105.17 o 
   1   2  18      352.29       71.07    112.40 o 
   2   2  18      416.70      241.02    118.42 o 
   3   2  18      110.74       50.43    158.83 o 
   4   2  18      142.26      195.49    125.97 o 
   5   2  18      179.58      417.33    144.44 o 
   6   2  18      799.13      578.58    358.06 o 
 -13   3  18      107.04       43.62    143.33 o 
 -12   3  18     9024.07     8565.22    399.66 o 
 -11   3  18      221.47      309.26    137.75 o 
 -10   3  18    10427.17    10797.32    409.02 o 
  -9   3  18      258.71      451.38    140.56 o 
  -8   3  18     7064.17     7089.53    326.78 o 
  -7   3  18     1355.21     1493.50    185.83 o 
  -6   3  18     2958.48     3027.63    175.61 o 
  -5   3  18      573.38      490.19    114.69 o 
  -4   3  18     6552.99     6958.30    262.25 o 
  -3   3  18     3176.90     2926.46    173.48 o 
  -2   3  18      184.36      252.20     92.22 o 
  -1   3  18     1395.48     1648.73    222.17 o 
   0   3  18       72.56      136.13     87.38 o 
   1   3  18     1508.34     1520.55    185.51 o 
   2   3  18      671.24      534.39    249.62 o 
   3   3  18      179.39      217.53    129.42 o 
   4   3  18       56.93       95.92    150.56 o 
   5   3  18       52.19      114.62    170.55 o 
   6   3  18      123.62      119.56    140.15 o 
 -12   4  18       78.15       54.63    170.46 o 
 -11   4  18     2566.86     2361.12    427.48 o 
 -10   4  18      714.47      599.52    162.83 o 
  -9   4  18      885.11      907.83    355.73 o 
  -8   4  18     3109.19     3270.92    247.91 o 
  -7   4  18      380.85      360.65    133.62 o 
  -6   4  18     2651.40     2980.50    233.86 o 
  -5   4  18      179.17      157.18    179.16 o 
  -4   4  18     7460.23     8052.48    260.00 o 
  -3   4  18        0.57       86.68     82.70 o 
  -2   4  18     4147.18     4270.50    321.87 o 
  -1   4  18      208.61      204.49     95.86 o 
   0   4  18     2479.48     2650.87    195.87 o 
   1   4  18      203.05       86.43     88.91 o 
   2   4  18      256.64      244.61    143.90 o 
   3   4  18       53.78       62.48     91.92 o 
   4   4  18      250.19      319.23    110.56 o 
   5   4  18      174.67      152.90    130.09 o 
 -11   5  18       72.36       62.37    140.40 o 
 -10   5  18      343.86      169.58    140.48 o 
  -9   5  18     1033.00      974.10    178.76 o 
  -8   5  18      499.87      255.85    133.64 o 
  -7   5  18     2135.64     1916.53    466.67 o 
  -6   5  18      487.45      670.18    164.00 o 
  -5   5  18     2958.45     2894.21    234.08 o 
  -4   5  18      776.13      779.70    155.60 o 
  -3   5  18     6335.90     6043.66    230.61 o 
  -2   5  18       39.37       15.62     73.24 o 
  -1   5  18     1708.79     1715.86    127.31 o 
   0   5  18       14.57        4.64     85.13 o 
   1   5  18      518.97      567.02    118.10 o 
   2   5  18      206.63        2.24    111.46 o 
   3   5  18        0.31      -45.29     91.40 o 
   4   5  18       42.69       39.25    101.50 o 
   5   5  18       78.26      151.95    114.27 o 
 -10   6  18      159.46      134.41    179.76 o 
  -9   6  18     3829.06     3759.16    284.43 o 
  -8   6  18      132.25      111.56    134.92 o 
  -7   6  18     2698.01     2974.77    249.42 o 
  -6   6  18      453.64      371.99    226.62 o 
  -5   6  18     2239.94     2038.13    213.83 o 
  -4   6  18      261.51      311.18    136.37 o 
  -3   6  18      400.94      368.12    108.84 o 
  -2   6  18      245.87      306.06    106.00 o 
  -1   6  18       51.41       59.34    110.78 o 
   0   6  18      147.30      257.31    141.27 o 
   1   6  18       17.42       89.02     93.94 o 
   2   6  18       46.96       12.64     99.10 o 
   3   6  18        1.57       18.21    100.42 o 
   4   6  18     1320.23     1336.33    165.50 o 
  -9   7  18        6.29        4.81    126.72 o 
  -8   7  18     6039.78     6490.67    350.86 o 
  -7   7  18       41.92       90.07    130.70 o 
  -6   7  18     3828.15     3377.47    354.87 o 
  -5   7  18       93.90       38.90    135.34 o 
  -4   7  18      498.97      238.41    144.43 o 
  -3   7  18      809.02      668.37    161.77 o 
  -2   7  18      409.26      420.63    240.49 o 
  -1   7  18      445.44      383.20    145.14 o 
   0   7  18      127.35       83.59    124.41 o 
   1   7  18      506.70      465.92    150.00 o 
   2   7  18      311.79      474.04    153.49 o 
  -6   8  18     2430.02     2295.09    271.06 o 
  -5   8  18      353.90      254.90    187.26 o 
  -4   8  18     2205.44     2193.27    236.68 o 
  -3   8  18       37.09      -65.93    102.44 o 
  -2   8  18     2998.09     2754.78    290.96 o 
  -1   8  18      121.89       65.58    134.68 o 
 -13   0  19       51.36      206.38    217.06 o 
 -11   0  19      436.29      291.99    132.39 o 
  -9   0  19     1813.08     1652.16    195.45 o 
  -7   0  19      434.04      384.26    131.81 o 
  -5   0  19     2006.18     1962.43    366.76 o 
  -3   0  19        2.51      167.27    143.15 o 
  -1   0  19       72.13       38.59    136.44 o 
   1   0  19     1844.28     1913.72    285.10 o 
   3   0  19     4517.35     5053.48    432.39 o 
   5   0  19     7019.14     7791.33    530.59 o 
 -13   1  19      101.23      223.29    161.89 o 
 -12   1  19      383.31      252.48    117.06 o 
 -11   1  19       39.44      114.06    108.05 o 
 -10   1  19      484.20      625.92    130.15 o 
  -9   1  19        0.25      -43.28     76.02 o 
  -8   1  19     1373.56     1368.83    127.58 o 
  -7   1  19        2.29       53.32     74.70 o 
  -6   1  19      127.86      206.45     91.65 o 
  -5   1  19      598.21      770.57    135.66 o 
  -4   1  19      644.94      653.10    114.14 o 
  -3   1  19     1997.18     2024.94    189.20 o 
  -2   1  19       40.30      116.17    109.39 o 
  -1   1  19     1146.42      999.16    161.27 o 
   0   1  19      416.27      589.26    144.12 o 
   1   1  19     1820.82     1672.36    195.43 o 
   2   1  19     2758.42     2871.37    365.81 o 
   3   1  19     1095.13      735.47    165.83 o 
   4   1  19     3432.40     3426.75    274.75 o 
   5   1  19        3.26       44.06    128.49 o 
   6   1  19     1704.09     1662.80    226.69 o 
 -12   2  19      251.53      191.21    123.31 o 
 -11   2  19      143.81       75.60    143.69 o 
 -10   2  19        3.26       -8.82    115.54 o 
  -9   2  19      582.26      480.21    183.03 o 
  -8   2  19      227.35      171.78     92.91 o 
  -7   2  19      167.35       98.13     89.52 o 
  -6   2  19      891.07      917.16    132.12 o 
  -5   2  19        3.86       35.64     84.83 o 
  -4   2  19     3019.36     2782.92    261.63 o 
  -3   2  19      343.73       66.55     87.61 o 
  -2   2  19     2533.26     2415.70    170.56 o 
  -1   2  19      162.53      112.11    103.47 o 
   0   2  19     2113.63     2135.28    207.68 o 
   1   2  19       56.63       38.44    105.81 o 
   2   2  19     1712.08     1642.47    205.16 o 
   3   2  19       42.97       64.03    118.03 o 
   4   2  19      252.30      141.33    138.60 o 
   5   2  19        0.16      108.36    195.78 o 
 -12   3  19      422.53      363.72    365.04 o 
 -11   3  19      371.73      284.09    178.47 o 
 -10   3  19       15.68       32.49    122.44 o 
  -9   3  19       60.27        3.12    115.87 o 
  -8   3  19       41.68        2.51    115.23 o 
  -7   3  19      203.56      324.89    290.62 o 
  -6   3  19       84.35      -15.76     82.06 o 
  -5   3  19      232.92      232.33    107.57 o 
  -4   3  19      778.08      695.35    118.19 o 
  -3   3  19     1017.39     1060.74    138.20 o 
  -2   3  19     1241.48     1250.71    189.89 o 
  -1   3  19     1349.61     1543.66    148.02 o 
   0   3  19     1262.61     1121.66    138.44 o 
   1   3  19     1139.73     1281.28    184.05 o 
   2   3  19     1138.60      986.73    168.92 o 
   3   3  19      213.74      151.49    125.69 o 
   4   3  19     2574.10     2445.78    247.14 o 
   5   3  19        8.11      -90.65    128.48 o 
 -11   4  19       92.55       84.81    134.83 o 
 -10   4  19      199.37      425.40    152.39 o 
  -9   4  19       65.26       -7.14    120.55 o 
  -8   4  19      935.42     1243.43    297.33 o 
  -7   4  19        9.27       73.16    118.90 o 
  -6   4  19      125.51      112.00    116.79 o 
  -5   4  19       87.07      193.06    127.27 o 
  -4   4  19        8.99      -52.34    122.25 o 
  -3   4  19      169.68      129.14     91.92 o 
  -2   4  19       33.18      -38.31     81.67 o 
  -1   4  19     1332.69     1354.65    147.61 o 
   0   4  19      249.48      154.95    123.00 o 
   1   4  19     1670.42     1581.71    199.32 o 
   2   4  19       69.91       74.39    122.36 o 
   3   4  19     3471.81     4006.93    289.18 o 
   4   4  19       17.28      -46.42    125.44 o 
 -11   5  19       22.80       34.77    162.53 o 
 -10   5  19      466.13      348.75    174.94 o 
  -9   5  19      318.34      255.59    176.06 o 
  -8   5  19      145.81      119.35    131.43 o 
  -7   5  19     1267.49     1033.55    247.38 o 
  -6   5  19      619.35      345.73    141.18 o 
  -5   5  19      758.85      799.99    216.97 o 
  -4   5  19       43.37       54.49    114.94 o 
  -3   5  19      276.67      387.26    139.32 o 
  -2   5  19       68.37      -95.66     92.95 o 
  -1   5  19      843.43     1044.68    172.71 o 
   0   5  19     1006.30     1142.85    257.97 o 
   1   5  19      345.26      295.80    132.33 o 
   2   5  19     1787.97     1678.67    210.67 o 
   3   5  19      550.06      511.36    219.81 o 
  -9   6  19      156.36       30.26    294.84 o 
  -8   6  19     1183.62     1353.29    436.61 o 
  -7   6  19     1598.76     1930.68    299.32 o 
  -6   6  19     1017.60     1500.11    207.67 o 
  -5   6  19     1323.04     1499.57    239.19 o 
  -4   6  19     1436.31     1550.81    284.07 o 
  -3   6  19        2.64      -54.83     88.94 o 
  -2   6  19     4061.06     4140.33    265.93 o 
  -1   6  19        1.36      -79.30    110.03 o 
   0   6  19     2844.11     3017.47    192.55 o 
   1   6  19      388.50      434.01    115.94 o 
   2   6  19     2075.69     2047.31    261.59 o 
  -7   7  19      256.17      115.10    219.56 o 
  -6   7  19      783.61      865.68    186.95 o 
  -5   7  19     1804.56     1894.77    230.49 o 
  -4   7  19      699.64      761.48    180.26 o 
  -3   7  19     1548.67     1660.10    165.59 o 
  -2   7  19      539.85      528.61    157.07 o 
  -1   7  19     2230.15     2449.06    233.67 o 
   0   7  19      505.68      614.62    166.09 o 
 -12   0  20       24.42     -229.29    197.94 o 
 -10   0  20      387.06      245.10    144.23 o 
  -8   0  20     2422.36     2349.92    221.55 o 
  -6   0  20     3795.70     3404.47    455.56 o 
  -4   0  20     1340.59     1235.33    243.07 o 
  -2   0  20     1443.98     1079.95    242.38 o 
   0   0  20        1.46      -35.83    154.35 o 
   2   0  20        8.83       90.96    173.13 o 
   4   0  20        7.81     -193.63    183.29 o 
 -12   1  20     1951.12     1903.47    191.06 o 
 -11   1  20       88.49       69.80    110.00 o 
 -10   1  20     2615.44     2623.82    199.05 o 
  -9   1  20      736.71      913.36    126.54 o 
  -8   1  20     1150.27     1235.60    140.06 o 
  -7   1  20     1250.57      949.20    134.45 o 
  -6   1  20      162.13      389.92    153.47 o 
  -5   1  20     1734.70     1765.48    159.43 o 
  -4   1  20      591.72      499.76    113.87 o 
  -3   1  20      725.07      587.25    140.05 o 
  -2   1  20      573.32      470.95    213.70 o 
  -1   1  20       89.40      194.90    118.15 o 
   0   1  20      298.17      158.74    115.29 o 
   1   1  20        3.12     -106.33    102.82 o 
   2   1  20      698.13      564.09    205.60 o 
   3   1  20      142.63      285.53    142.51 o 
   4   1  20      405.30      330.67    304.74 o 
 -12   2  20      328.13      357.62    293.54 o 
 -11   2  20     6006.82     5583.71    330.02 o 
 -10   2  20       20.73      -15.17    268.65 o 
  -9   2  20     4708.27     4225.25    285.16 o 
  -8   2  20       88.29      108.65    128.78 o 
  -7   2  20     1370.08     1305.74    146.19 o 
  -6   2  20        0.32       -9.77     88.67 o 
  -5   2  20        6.82       52.88     89.61 o 
  -4   2  20        0.05       28.80     89.15 o 
  -3   2  20       21.73       34.06     91.11 o 
  -2   2  20      179.45      168.92     97.99 o 
  -1   2  20     1527.58     1477.54    190.02 o 
   0   2  20      148.02       36.61    112.75 o 
   1   2  20      902.16     1006.30    179.26 o 
   2   2  20      104.52      224.03    139.58 o 
   3   2  20      901.19      818.90    182.66 o 
   4   2  20      144.34      121.63    320.76 o 
 -11   3  20      332.53      282.17    144.37 o 
 -10   3  20     3307.32     3389.41    276.91 o 
  -9   3  20      836.89      958.96    179.17 o 
  -8   3  20     1805.84     1814.55    215.69 o 
  -7   3  20     1025.26     1174.17    185.38 o 
  -6   3  20        3.47       13.66    111.41 o 
  -5   3  20     1313.36     1361.48    148.15 o 
  -4   3  20      168.75      219.01    103.42 o 
  -3   3  20      444.28      380.99    105.88 o 
  -2   3  20     1296.46     1248.11    146.32 o 
  -1   3  20      793.01      805.58    130.95 o 
   0   3  20     1270.96      732.10    163.73 o 
   1   3  20      451.25      482.73    151.59 o 
   2   3  20     1600.59     1360.82    203.57 o 
   3   3  20        0.25       -8.55    126.08 o 
   4   3  20      824.04      783.88    178.51 o 
 -10   4  20     1189.74     1348.19    377.96 o 
  -9   4  20      259.88      330.99    158.70 o 
  -8   4  20     2523.11     2828.02    252.35 o 
  -7   4  20      282.09      342.73    144.81 o 
  -6   4  20     5307.88     6139.23    482.61 o 
  -5   4  20      699.81      410.84    151.22 o 
  -4   4  20     1963.00     2030.45    213.66 o 
  -3   4  20     1116.50     1163.52    163.36 o 
  -2   4  20     2705.47     2593.98    182.50 o 
  -1   4  20     1379.84     1528.06    159.61 o 
   0   4  20      391.29      451.94    144.02 o 
   1   4  20      697.95      525.93    155.71 o 
   2   4  20      118.24       51.96    133.92 o 
   3   4  20     1369.19     1366.79    209.51 o 
  -9   5  20      898.89      935.20    197.63 o 
  -8   5  20      772.30      797.31    183.10 o 
  -7   5  20     1551.41     1548.42    242.04 o 
  -6   5  20     1306.83     1517.68    206.44 o 
  -5   5  20     2966.47     2774.25    246.31 o 
  -4   5  20      391.43      449.75    156.53 o 
  -3   5  20      604.96      619.31    233.51 o 
  -2   5  20      577.32      673.61    166.00 o 
  -1   5  20      142.78       81.96    210.94 o 
   0   5  20       91.80       26.81    130.08 o 
   1   5  20       26.79       67.39    138.76 o 
   2   5  20       32.58      259.15    255.04 o 
  -8   6  20      333.99      238.34    160.20 o 
  -7   6  20     3280.17     3252.51    307.50 o 
  -6   6  20       43.92      139.69    168.82 o 
  -5   6  20      608.79      813.24    247.38 o 
  -4   6  20       74.75      182.66    136.25 o 
  -3   6  20      157.94      278.23    146.07 o 
  -2   6  20      248.03      163.83    190.36 o 
  -1   6  20        1.66     -121.79    163.31 o 
   0   6  20       39.33       92.34    190.87 o 
 -11   0  21       40.47       26.18    211.03 o 
  -9   0  21       84.94      -80.58    121.52 o 
  -7   0  21       40.73      -30.56    124.46 o 
  -5   0  21      608.76      770.04    221.36 o 
  -3   0  21     2622.15     2495.13    317.32 o 
  -1   0  21     3440.70     3602.98    378.82 o 
   1   0  21     6857.82     7320.70    512.50 o 
   3   0  21     5482.45     5073.63    467.19 o 
 -11   1  21       16.67      -36.01    109.76 o 
 -10   1  21       15.15       65.39    109.03 o 
  -9   1  21       86.93      162.56    111.90 o 
  -8   1  21       39.70      110.97    100.09 o 
  -7   1  21     1249.54      906.91    140.23 o 
  -6   1  21       35.82       -3.79     92.08 o 
  -5   1  21      741.49      774.58    198.61 o 
  -4   1  21     1556.83     1444.56    157.88 o 
  -3   1  21     2397.32     2736.59    233.04 o 
  -2   1  21     1519.45     1618.72    204.16 o 
  -1   1  21     1277.76     1600.48    208.30 o 
   0   1  21     2756.82     2751.60    246.05 o 
   1   1  21      374.96      534.52    160.84 o 
   2   1  21     3610.74     3352.39    280.42 o 
   3   1  21       28.47      143.00    139.31 o 
 -10   2  21       63.68      -71.23    132.11 o 
  -9   2  21        3.25      244.04    149.79 o 
  -8   2  21      945.38      663.53    175.31 o 
  -7   2  21       59.51      -37.95    178.73 o 
  -6   2  21     3079.61     2986.79    196.12 o 
  -5   2  21        4.77       37.49     98.63 o 
  -4   2  21     2713.76     3288.16    204.62 o 
  -3   2  21      405.20      453.60    117.67 o 
  -2   2  21     2976.22     3431.74    335.41 o 
  -1   2  21       36.18       65.27    121.68 o 
   0   2  21     1464.84     1945.75    222.46 o 
   1   2  21      292.07      261.31    231.70 o 
   2   2  21      578.69      668.26    179.07 o 
 -10   3  21       17.73      -69.63    131.43 o 
  -9   3  21        7.71      124.75    137.18 o 
  -8   3  21       10.72      -18.04    122.91 o 
  -7   3  21      224.68      449.01    240.14 o 
  -6   3  21      814.27     1087.05    194.46 o 
  -5   3  21     1810.93     2070.55    173.31 o 
  -4   3  21       45.40      -48.86     90.02 o 
  -3   3  21     1525.24     1318.29    157.06 o 
  -2   3  21      894.11      881.90    136.75 o 
  -1   3  21     1295.46      943.82    178.12 o 
   0   3  21     1312.19     1204.72    197.54 o 
   1   3  21      984.69     1076.75    194.41 o 
   2   3  21      822.34     1076.47    259.26 o 
  -9   4  21        8.86      161.90    141.42 o 
  -8   4  21      186.82      216.72    143.99 o 
  -7   4  21       26.03      -58.51    123.81 o 
  -6   4  21       13.74       63.76    131.04 o 
  -5   4  21      113.69      -14.94    125.00 o 
  -4   4  21       83.16       60.32    130.38 o 
  -3   4  21      674.48      557.52    125.58 o 
  -2   4  21      361.46      222.44    126.07 o 
  -1   4  21     2568.54     2440.06    339.02 o 
   0   4  21      111.58      317.55    142.19 o 
   1   4  21     2226.92     2176.38    242.13 o 
  -7   5  21      467.40      700.69    187.00 o 
  -6   5  21        8.04        3.65    128.87 o 
  -5   5  21      343.76      360.31    245.40 o 
  -4   5  21       42.07       18.26    157.54 o 
  -3   5  21     1132.37     1177.52    200.60 o 
  -2   5  21     2175.41     1530.77    302.67 o 
  -1   5  21      869.47      406.46    203.19 o 
  -8   0  22     5205.46     4918.91    500.18 o 
  -6   0  22     4328.32     4773.72    410.86 o 
  -4   0  22     3979.77     3619.52    374.17 o 
  -2   0  22     1633.69     1377.11    282.52 o 
   0   0  22       72.71     -169.51    160.90 o 
  -9   1  22     2297.04     2327.16    245.28 o 
  -8   1  22       18.72       56.59    107.57 o 
  -7   1  22     2958.12     2809.73    208.37 o 
  -6   1  22       87.37       22.02    105.58 o 
  -5   1  22     1507.41     1163.59    155.24 o 
  -4   1  22      273.81      289.75    137.75 o 
  -3   1  22     1448.27     1260.60    198.60 o 
  -2   1  22      821.84      895.45    269.77 o 
  -1   1  22     1283.32     1251.66    385.28 o 
   0   1  22      997.83      612.14    171.75 o 
   1   1  22       32.26      173.40    140.45 o 
  -9   2  22      302.73      220.97    144.72 o 
  -8   2  22      233.53        5.86    138.91 o 
  -7   2  22       11.38       -7.58    136.52 o 
  -6   2  22      403.75      465.44    178.94 o 
  -5   2  22      152.69      -33.10     99.02 o 
  -4   2  22       92.13       21.08    106.44 o 
  -3   2  22     2918.90     2723.48    243.98 o 
  -2   2  22      270.90      207.22    132.03 o 
  -1   2  22     1697.34     1668.43    223.04 o 
   0   2  22       22.22     -109.40    116.17 o 
   1   2  22      982.25      967.44    198.74 o 
  -8   3  22       17.80      150.29    150.29 o 
  -7   3  22      150.04      170.95    141.35 o 
  -6   3  22      576.21      537.55    173.17 o 
  -5   3  22      870.70      790.47    319.04 o 
  -4   3  22     2793.68     2813.65    202.64 o 
  -3   3  22      193.03      159.72    113.67 o 
  -2   3  22     2533.19     2778.33    204.80 o 
  -1   3  22      110.58      112.19    152.03 o 
   0   3  22     2333.55     1964.50    233.94 o 
  -6   4  22     3800.00     4335.31    509.48 o 
  -5   4  22      547.69      349.20    313.01 o 
  -4   4  22     3888.18     4675.54    582.70 o 
  -3   4  22     2176.13     2047.42    609.31 o 
  -2   4  22       47.84      109.03    133.81 o 
  -7   0  23      419.55      512.15    240.31 o 
  -5   0  23     1492.70     1368.50    286.65 o 
  -3   0  23     2430.69     2550.43    350.57 o 
  -7   1  23      842.22      993.37    215.96 o 
  -6   1  23      232.24      265.18    125.73 o 
  -5   1  23     1858.45     1912.50    406.81 o 
  -4   1  23     1126.35     1093.67    192.82 o 
  -3   1  23      734.47      838.69    368.57 o 
  -2   1  23     1635.48     1457.92    413.44 o 
  -6   2  23     4196.36     4617.34    251.36 o 
  -5   2  23       67.95       62.90    116.60 o 
  -4   2  23     3071.97     3549.29    283.32 o 
  -3   2  23      452.24      550.53    267.53 o 
                                                 
